# Supplementary material for: Transcriptomic effects of propranolol and primidone converge on molecular pathways relevant to essential tremor
Source: NPJ Genom Med. 2022 Aug 4;7:46. doi: 10.1038/s41525-022-00318-9 (PMC9352876; doi:10.1038/s41525-022-00318-9)
Supplement: Supplementary file 1 — Supplementary Dataset [file 41525_2022_318_MOESM1_ESM.xls]

## Sheet: Supplementary_table01
	target_id	ext_gene	pval	qval	b	se_b	mean_obs	var_obs	tech_var	sigma_sq	smooth_sigma_sq	final_sigma_sq
22	ENSG00000273686	B2M	2.50687e-52	1.54845e-49	4.48249	0.294465	6.84161	6.07929	0.0518013	0.0349081	0.00455275	0.0349081
231	ENSG00000254681	PKD1P5	1.29514e-16	7.6189e-15	3.4826	0.420908	3.71102	3.9474	0.145229	0.00234626	0.031934	0.031934
88	ENSG00000229861	MRPS18B	1.8219e-28	2.81338e-26	3.31923	0.299932	6.43983	3.68895	0.0030809	0.0868785	0.00558856	0.0868785
992	ENSG00000237403	PPP1R11	3.50478e-05	0.000480106	2.95102	0.713165	7.35017	2.69639	0.504902	-0.501363	0.00370261	0.00370261
1	ENSG00000234704	BRD2	8.64298e-235	1.17449e-230	2.56701	0.0784584	7.12318	1.88729	0.00212269	0.00245155	0.00403303	0.00403303
13	ENSG00000142178	SIK1	1.02345e-62	1.06982e-59	2.53908	0.151906	4.87454	1.75944	0.00389639	0.0191792	0.0148902	0.0191792
31	ENSG00000228628	ATF6B	1.05533e-44	4.62608e-42	2.38623	0.170109	5.65366	1.8185	0.00446047	0.0244765	0.00882998	0.0244765
3375	ENSG00000233149	GTF2H4	0.0937989	0.377669	2.3499	1.40235	5.41535	2.23128	0.158991	1.80759	0.01027	1.80759
25	ENSG00000262788	UTP4	2.65375e-47	1.44247e-44	2.30058	0.159253	6.02212	1.36159	0.00173497	0.0236264	0.00713215	0.0236264
4619	ENSG00000283761	AC118553.2	0.185155	0.544722	2.27031	1.71338	6.17725	2.55824	0.0240222	2.91164	0.00652693	2.91164
930	ENSG00000226916	WDR46	1.69632e-05	0.000247863	2.20846	0.513414	5.95567	1.38811	0.0693296	0.194264	0.00740579	0.194264
159	ENSG00000142279	WTIP	5.59638e-21	4.78297e-19	2.15387	0.2292	5.23444	1.36139	0.0409347	-0.0281477	0.0115981	0.0115981
2	ENSG00000136213	CHST12	4.35859e-135	2.96144e-131	2.07632	0.0839382	7.7281	1.04563	0.00363733	0.00340829	0.00323172	0.00340829
3047	ENSG00000273814	OCLN	0.0705731	0.314638	2.00735	1.11013	6.11836	1.5202	0.00150992	1.23088	0.0067531	1.23088
972	ENSG00000198691	ABCA4	2.77237e-05	0.000387766	1.96563	0.468967	2.70143	1.17367	0.16322	-0.162344	0.0567096	0.0567096
210	ENSG00000278788	SBNO2	3.06042e-17	1.971e-15	1.9152	0.226805	6.54871	0.999563	0.00280691	0.0486338	0.00525528	0.0486338
6	ENSG00000237889	DDX39B	1.36847e-90	3.09937e-87	1.84606	0.0914638	6.51455	0.79012	0.00301022	-0.000277285	0.00535541	0.00535541
69	ENSG00000257122	RRN3P3	1.91936e-31	3.78003e-29	1.8171	0.155771	5.68721	0.840359	0.0156112	-0.0126715	0.00865327	0.00865327
3749	ENSG00000099956	SMARCB1	0.119946	0.434557	1.78984	1.15102	7.37929	2.11894	0.0060488	1.3188	0.00366494	1.3188
151	ENSG00000143429	LSP1P4	3.28213e-21	2.93427e-19	1.62062	0.171434	5.25274	0.829757	0.00993803	0.0194517	0.0114541	0.0194517
3479	ENSG00000280759	AP2A2	0.100899	0.394112	1.59756	0.97382	5.52398	1.73939	0.00365246	0.944673	0.00957054	0.944673
157	ENSG00000213801	ZNF321P	4.55737e-21	3.94459e-19	1.56992	0.166677	5.12242	0.666397	0.0152537	-0.00186022	0.0125276	0.0125276
338	ENSG00000106992	AK1	1.26952e-12	5.10398e-11	1.56904	0.221067	5.56407	0.777825	0.00268695	0.0461835	0.00933106	0.0461835
1310	ENSG00000258986	TMEM179	0.000780131	0.00809252	1.56623	0.466175	3.94766	1.24387	0.189712	-0.139914	0.0276067	0.0276067
47	ENSG00000140025	EFCAB11	1.39467e-35	4.03238e-33	1.5519	0.124648	5.3286	0.704075	0.00465652	0.00828616	0.0108807	0.0108807
33	ENSG00000188312	CENPP	2.20583e-42	9.08334e-40	1.54288	0.113085	6.94601	0.727868	0.00448721	0.00830103	0.00434895	0.00830103
59	ENSG00000274750	H3C6	9.38248e-33	2.16099e-30	1.53561	0.128834	5.90953	0.755601	0.00899545	0.00621973	0.00760264	0.00760264
52	ENSG00000173926	MARCHF3	9.84173e-35	2.57191e-32	1.5261	0.124141	5.80722	0.746431	0.00175561	0.0136554	0.00806281	0.0136554
71	ENSG00000116667	C1orf21	1.37428e-30	2.6303e-28	1.48986	0.129593	6.86018	0.662467	0.00403362	0.0127606	0.00451522	0.0127606
247	ENSG00000220323	H2BC19P	8.4195e-16	4.63276e-14	1.48872	0.184981	5.46733	0.641429	0.0242918	-0.00963964	0.00992634	0.00992634
783	ENSG00000104129	DNAJC17	1.96936e-06	3.41784e-05	1.4717	0.309405	4.43778	0.646731	0.0162431	0.0794882	0.0201061	0.0794882
34	ENSG00000275031	METRNL	4.96877e-42	1.9859e-39	1.46807	0.108072	6.03384	0.629765	0.00459451	0.00270288	0.007085	0.007085
37	ENSG00000099995	SF3A1	5.08483e-40	1.86751e-37	1.45499	0.109885	8.08463	0.616464	0.000239835	0.011835	0.00286309	0.011835
1548	ENSG00000161860	SYCE2	0.00279557	0.0245407	1.45476	0.486646	1.71834	0.671335	0.143535	-0.0489223	0.0932898	0.0932898
787	ENSG00000273656	AC139494.1	2.09387e-06	3.61544e-05	1.44233	0.304023	4.89615	0.462271	0.077763	-0.0658559	0.014667	0.014667
17	ENSG00000157933	SKI	9.57167e-58	7.65115e-55	1.44022	0.0899126	6.36495	0.610491	0.00224464	0.00426384	0.00583964	0.00583964
105	ENSG00000006468	ETV1	3.99778e-26	5.17389e-24	1.43909	0.136117	6.44939	0.627015	0.00454083	0.013987	0.00555771	0.013987
276	ENSG00000160199	PKNOX1	9.49098e-15	4.67293e-13	1.43596	0.185383	5.68891	0.585718	0.00325756	0.0311093	0.00864448	0.0311093
14	ENSG00000204160	ZDHHC18	1.07073e-59	1.0393e-56	1.43442	0.0880281	6.39118	0.624957	0.00199908	0.000529397	0.00574987	0.00574987
451	ENSG00000275482	EPHB6	3.44478e-10	1.03794e-08	1.43069	0.227915	5.88411	0.475927	0.0442314	-0.0257255	0.00771376	0.00771376
147	ENSG00000132359	RAP1GAP2	9.78547e-22	9.0459e-20	1.42475	0.148735	6.98834	0.576233	0.00738937	0.0147328	0.00427061	0.0147328
1507	ENSG00000269028	MTRNR2L12	0.00226159	0.0203934	1.41229	0.46251	4.14557	0.684383	0.0203759	0.193539	0.0243529	0.193539
3806	ENSG00000146267	FAXC	0.123428	0.440495	1.40919	0.914735	4.65795	0.815126	0.00785499	0.828884	0.0173095	0.828884
563	ENSG00000274474	YWHAE	9.22043e-09	2.22551e-07	1.40785	0.245079	6.69713	0.444727	0.0044434	0.0556202	0.00486927	0.0556202
143	ENSG00000110497	AMBRA1	5.60067e-22	5.32221e-20	1.40508	0.145806	6.17067	0.507673	0.00566149	0.015598	0.00655205	0.015598
23	ENSG00000144749	LRIG1	1.90668e-49	1.12652e-46	1.40351	0.0949455	6.08833	0.591291	0.00214519	0.00445966	0.00686946	0.00686946
4	ENSG00000167005	NUDT21	2.23948e-120	7.60807e-117	1.39308	0.0597139	7.67471	0.601594	0.000270226	-1.56222e-05	0.00329552	0.00329552
710	ENSG00000065413	ANKRD44	4.23319e-07	8.10209e-06	1.39308	0.275412	6.4399	0.503731	0.0141955	0.0616561	0.00558833	0.0616561
464	ENSG00000107611	CUBN	5.16583e-10	1.5129e-08	1.39084	0.223825	3.9266	0.519759	0.0221255	0.0202464	0.027972	0.027972
1180	ENSG00000276495	APBA2	0.000272104	0.00313358	1.37456	0.377574	5.60719	0.527088	0.0770774	0.0654851	0.00908428	0.0654851
268	ENSG00000173320	STOX2	6.56803e-15	3.33033e-13	1.36681	0.175399	4.47707	0.486319	0.0111824	-0.00857435	0.0195826	0.0195826
845	ENSG00000101638	ST8SIA5	5.61479e-06	9.02952e-05	1.35622	0.2987	2.80422	0.539797	0.0355632	-0.0165533	0.0536586	0.0536586
2584	ENSG00000274290	H2BC6	0.0423881	0.222915	1.34919	0.664728	4.42548	0.960502	0.0431604	0.398703	0.0202722	0.398703
5764	ENSG00000274538	PHLDA2	0.278653	0.656644	1.34027	1.23715	4.54489	1.07957	0.793835	0.736712	0.0187041	0.736712
1039	ENSG00000100592	DAAM1	6.26492e-05	0.000819384	1.33565	0.333695	6.49403	0.546467	0.00255366	0.108798	0.00541756	0.108798
230	ENSG00000146966	DENND2A	1.25936e-16	7.4406e-15	1.32185	0.159695	5.50962	0.451112	0.0158436	-0.0126658	0.00965887	0.00965887
60	ENSG00000214655	ZSWIM8	1.22076e-32	2.76481e-30	1.31296	0.110357	6.76838	0.475941	0.00747144	0.00110375	0.00470725	0.00470725
162	ENSG00000104219	ZDHHC2	6.9539e-21	5.83312e-19	1.31025	0.139768	4.75168	0.486065	0.00331343	-0.00328296	0.0162216	0.0162216
15	ENSG00000099800	TIMM13	2.27174e-59	2.05804e-56	1.3034	0.0802142	6.76655	0.470785	0.00172307	-0.00133272	0.00471125	0.00471125
3	ENSG00000274779	NOMO1	1.62578e-121	7.36423e-118	1.30192	0.05554	8.88465	0.417451	0.000741514	-0.000459779	0.00234318	0.00234318
9	ENSG00000160877	NACC1	6.05539e-76	9.14296e-73	1.29933	0.0704552	6.97094	0.489246	0.000661366	-0.000367432	0.00430257	0.00430257
24	ENSG00000126822	PLEKHG3	1.2372e-47	7.0051e-45	1.29206	0.0891164	6.92837	0.472319	0.00355946	-0.00305237	0.00438227	0.00438227
115	ENSG00000177508	IRX3	6.04986e-25	7.14884e-23	1.29166	0.125226	5.94492	0.471149	0.00731509	0.0083665	0.00745116	0.0083665
2305	ENSG00000108984	MAP2K6	0.0269785	0.159182	1.28834	0.582478	3.85854	0.619518	0.0528121	0.286468	0.0291787	0.286468
19	ENSG00000112304	ACOT13	1.95995e-56	1.40178e-53	1.28767	0.0813485	7.52602	0.491869	0.00313644	-0.00264969	0.00348114	0.00348114
323	ENSG00000288275	DNAJC18	5.2227e-13	2.19725e-11	1.28226	0.177613	4.68013	0.45986	0.0145001	-0.00315817	0.0170465	0.0170465
2633	ENSG00000103018	CYB5B	0.0455723	0.235357	1.28176	0.641096	7.83585	0.53947	0.000893203	0.410111	0.00311003	0.410111
111	ENSG00000177169	ULK1	2.83533e-25	3.44011e-23	1.28035	0.123263	7.07096	0.507528	0.00517126	0.0100224	0.00412286	0.0100224
2176	ENSG00000158683	PKD1L1	0.0206468	0.128938	1.27639	0.551506	2.13361	0.405183	0.228062	-0.199042	0.0760964	0.0760964
113	ENSG00000171316	CHD7	3.9391e-25	4.73703e-23	1.26277	0.121938	6.38647	0.437616	0.00133409	0.0135349	0.00576585	0.0135349
309	ENSG00000188677	PARVB	1.30829e-13	5.75352e-12	1.25744	0.169802	5.71783	0.451832	0.00309452	0.0257381	0.00849669	0.0257381
234	ENSG00000035928	RFC1	1.68277e-16	9.77227e-15	1.25519	0.152277	6.96768	0.421405	0.000920608	0.0222677	0.00430859	0.0222677
12	ENSG00000147140	NONO	2.69706e-63	3.05419e-60	1.22999	0.0732396	11.0489	0.362851	0.000174684	0.00518935	0.00242812	0.00518935
280	ENSG00000118690	ARMC2	1.40888e-14	6.83759e-13	1.22879	0.159676	4.5624	0.531291	0.00701403	-0.000257629	0.0184824	0.0184824
144	ENSG00000275118	MBOAT7	5.81397e-22	5.48653e-20	1.22763	0.127443	6.73715	0.430205	0.00191769	0.0143241	0.00477671	0.0143241
161	ENSG00000145388	METTL14	6.30674e-21	5.32312e-19	1.22666	0.130708	5.36885	0.5059	0.00649311	0.00604205	0.0105915	0.0105915
1087	ENSG00000065609	SNAP91	0.000100809	0.00126025	1.22394	0.314749	3.39485	0.473142	0.0605412	-0.0566978	0.0385255	0.0385255
1082	ENSG00000187231	SESTD1	9.12429e-05	0.00114593	1.21321	0.310063	5.25617	0.505284	0.00393993	0.0921993	0.0114275	0.0921993
585	ENSG00000167523	SPATA33	1.6554e-08	3.84534e-07	1.20937	0.214252	5.44407	0.443384	0.0137873	0.0321165	0.010078	0.0321165
35	ENSG00000107862	GBF1	6.2991e-42	2.44567e-39	1.20871	0.0890927	6.45048	0.337211	0.0023833	-0.00205546	0.00555421	0.00555421
21	ENSG00000171992	SYNPO	2.75886e-53	1.78524e-50	1.20856	0.0786503	8.5144	0.414575	0.0018692	0.00431667	0.00253686	0.00431667
263	ENSG00000161714	PLCD3	3.73974e-15	1.93229e-13	1.20636	0.153415	4.7773	0.478982	0.00760122	0.00134766	0.0159351	0.0159351
1024	ENSG00000008056	SYN1	5.32324e-05	0.00070642	1.20239	0.297549	2.93026	0.431218	0.0384412	-0.0376249	0.0500943	0.0500943
1755	ENSG00000185559	DLK1	0.00646101	0.0500277	1.19974	0.440526	1.71417	0.462178	0.0566642	0.137399	0.0934766	0.137399
315	ENSG00000172932	ANKRD13D	2.30391e-13	9.93898e-12	1.19953	0.16365	5.54456	0.365288	0.0173349	-0.0131806	0.00944634	0.00944634
6009	ENSG00000235439	DDX39B	0.298077	0.673958	1.19897	1.15223	7.08012	1.3963	0.00763762	1.31999	0.00410682	1.31999
95	ENSG00000022567	SLC45A4	6.68042e-27	9.55581e-25	1.19503	0.11128	6.13626	0.424528	0.00569926	-0.0033968	0.00668409	0.00668409
3972	ENSG00000187186	AL162231.1	0.135469	0.462999	1.19298	0.799114	2.26793	0.835616	0.159245	0.479337	0.0711023	0.479337
1236	ENSG00000231825	PRRC2A	0.000440966	0.00484812	1.18267	0.336535	5.90883	0.453601	0.10565	-0.0634162	0.00760567	0.00760567
129	ENSG00000088179	PTPN4	3.69216e-23	3.88936e-21	1.17536	0.11858	5.57591	0.328768	0.00479891	-0.00177019	0.00926224	0.00926224
8222	ENSG00000262599	DENND11	0.490685	0.810879	1.17186	1.70028	7.04172	0.75737	2.88677	-2.16768	0.00417449	0.00417449
63	ENSG00000175066	GK5	2.6449e-32	5.70501e-30	1.17024	0.0988985	5.96643	0.360116	0.00242018	0.00138874	0.00736073	0.00736073
1504	ENSG00000278563	MGAM2	0.00222023	0.0200603	1.16224	0.379933	3.1395	0.336602	0.0543093	0.0900398	0.0445894	0.0900398
29	ENSG00000152219	ARL14EP	1.12179e-45	5.25653e-43	1.15706	0.0815649	6.9466	0.373599	0.00230497	-0.00160829	0.00434786	0.00434786
10	ENSG00000182197	EXT1	1.04473e-71	1.41969e-68	1.15691	0.0646072	7.7885	0.389208	0.000242812	0.00393128	0.00316236	0.00393128
20	ENSG00000168137	SETD5	4.43238e-54	3.01158e-51	1.14645	0.0740396	8.05186	0.387219	0.00247398	0.00300788	0.00289303	0.00300788
793	ENSG00000150459	SAP18	2.25766e-06	3.86569e-05	1.14524	0.242181	7.86821	0.379899	0.000627285	0.0580244	0.00307527	0.0580244
528	ENSG00000167548	KMT2D	3.96864e-09	1.0214e-07	1.1428	0.194172	6.3658	0.3249	0.00130875	0.0363941	0.00583672	0.0363941
2868	ENSG00000172062	SMN1	0.0583819	0.276622	1.14198	0.603324	7.64509	0.494459	0.00238525	0.361614	0.00333195	0.361614
501	ENSG00000101882	NKAP	1.85024e-09	5.01854e-08	1.13753	0.189259	5.34575	0.387196	0.0030556	0.0327632	0.0107563	0.0327632
2306	ENSG00000230700	CSNK2B	0.0270886	0.15963	1.13735	0.514584	7.78507	0.410933	0.111575	0.153222	0.00316621	0.153222
1003	ENSG00000277053	GTF2IP1	4.05958e-05	0.000550006	1.1354	0.276653	7.87794	0.442972	0.00524011	0.0712966	0.00306498	0.0712966
437	ENSG00000074621	SLC24A1	2.04058e-10	6.3454e-09	1.13135	0.177934	5.83672	0.32995	0.0237341	-0.0199117	0.0079265	0.0079265
1143	ENSG00000104833	TUBB4A	0.000179225	0.00213079	1.12842	0.301182	3.01875	0.342309	0.0430061	-0.0366571	0.0477048	0.0477048
1110	ENSG00000138696	BMPR1B	0.000136012	0.00166361	1.12616	0.295167	4.73721	0.293811	0.0252685	0.0618553	0.0163855	0.0618553
5	ENSG00000113140	SPARC	2.49984e-100	6.79407e-97	1.12489	0.0529038	8.27954	0.309238	9.84732e-05	0.00158179	0.00270033	0.00270033
7243	ENSG00000110025	SNX15	0.407479	0.764495	1.12253	1.35516	4.81181	2.07133	0.00101671	1.83544	0.0155565	1.83544
2085	ENSG00000198753	PLXNB3	0.0166086	0.108284	1.11757	0.466574	2.36569	0.414793	0.15006	-0.0259956	0.0676317	0.0676317
174	ENSG00000273213	H3-2	3.97292e-20	3.10276e-18	1.11603	0.121456	6.33656	0.341069	0.00881258	-0.00828659	0.0059389	0.0059389
5377	ENSG00000137878	GCOM1	0.247607	0.625659	1.11406	0.963573	3.84321	0.763784	0.299802	0.628671	0.029456	0.628671
469	ENSG00000165175	MID1IP1	6.08056e-10	1.76181e-08	1.10931	0.179259	6.96881	0.323206	0.00131953	0.0308141	0.0043065	0.0308141
302	ENSG00000008853	RHOBTB2	9.90457e-14	4.45673e-12	1.10852	0.148952	4.89441	0.419054	0.00671422	0.0154724	0.0146849	0.0154724
775	ENSG00000184056	VPS33B	1.58133e-06	2.77274e-05	1.10677	0.230545	6.39364	0.313868	0.00831573	0.0448354	0.00574155	0.0448354
353	ENSG00000161921	CXCL16	2.84366e-12	1.0971e-10	1.10384	0.158025	6.54233	0.331378	0.0025012	0.0224707	0.00527366	0.0224707
1279	ENSG00000125037	EMC3	0.000637596	0.00677427	1.10221	0.322746	6.6538	0.484467	0.00124576	0.102919	0.00497444	0.102919
619	ENSG00000167535	CACNB3	4.34219e-08	9.53248e-07	1.09493	0.199939	5.27702	0.314187	0.00712823	0.0328473	0.0112665	0.0328473
142	ENSG00000048028	USP28	5.01695e-22	4.80108e-20	1.09439	0.113433	6.36392	0.297704	0.00134735	0.0115196	0.00584321	0.0115196
848	ENSG00000001617	SEMA3F	5.88515e-06	9.43081e-05	1.09363	0.241395	4.01844	0.273416	0.0318656	-0.0294046	0.0264061	0.0264061
2463	ENSG00000155816	FMN2	0.0354593	0.195638	1.08888	0.517757	4.83753	0.663407	0.00864586	0.259427	0.01528	0.259427
153	ENSG00000009830	POMT2	3.37189e-21	2.99481e-19	1.0862	0.114936	6.1416	0.368551	0.00320155	0.0100086	0.00666355	0.0100086
68	ENSG00000100764	PSMC1	1.42797e-31	2.85362e-29	1.08142	0.0925054	7.31617	0.311935	0.00024491	0.00831234	0.00374752	0.00831234
87	ENSG00000100425	BRD1	1.56829e-28	2.4496e-26	1.08121	0.0975819	7.5321	0.272134	0.00543496	0.00408727	0.00347359	0.00408727
362	ENSG00000072657	TRHDE	6.01791e-12	2.25904e-10	1.08104	0.157145	4.89448	0.387256	0.0100105	-0.00206319	0.0146842	0.0146842
391	ENSG00000284400	TBC1D9B	3.46401e-11	1.20213e-09	1.07788	0.16269	6.10186	0.308674	0.00447214	0.021996	0.00681686	0.021996
281	ENSG00000284454	NPIPB3	1.54864e-14	7.48914e-13	1.07559	0.139988	6.11243	0.25598	0.0128205	-0.00792106	0.00677599	0.00677599
1370	ENSG00000088038	CNOT3	0.00102652	0.010182	1.06499	0.32438	7.82461	0.359663	0.00529166	0.0999308	0.00312229	0.0999308
26	ENSG00000133835	HSD17B4	6.24615e-47	3.26457e-44	1.06296	0.0738833	7.99634	0.322248	0.00251325	-0.00210006	0.0029455	0.0029455
358	ENSG00000129347	KRI1	3.83835e-12	1.45697e-10	1.06083	0.152791	5.13598	0.286743	0.0109344	0.00320583	0.0124106	0.0124106
1023	ENSG00000276536	HRAS	5.3152e-05	0.000706043	1.05486	0.26102	4.91437	0.323307	0.0536499	-0.0130338	0.0144815	0.0144815
818	ENSG00000112514	CUTA	4.01124e-06	6.66366e-05	1.05257	0.228284	7.68122	0.309406	0.00165607	0.0504574	0.00328762	0.0504574
1149	ENSG00000263163	SLC27A3	0.000192433	0.00227501	1.05062	0.281761	3.74864	0.284043	0.0481764	-0.0210018	0.0312128	0.0312128
1532	ENSG00000166192	SENP8	0.00256467	0.0227489	1.0505	0.348356	3.62007	0.296119	0.0236433	0.0977084	0.0337318	0.0977084
1589	ENSG00000155974	GRIP1	0.00347041	0.0296747	1.04952	0.359095	3.81139	0.268768	0.0989108	-0.0736077	0.0300382	0.0300382
7	ENSG00000173674	EIF1AX	1.45032e-82	2.81548e-79	1.04544	0.0543125	8.82274	0.323579	0.000579295	-0.000535059	0.00237055	0.00237055
664	ENSG00000184478	OR56A3	1.66957e-07	3.41683e-06	1.04402	0.199513	4.71893	0.24079	0.023211	0.00763605	0.0165946	0.0165946
204	ENSG00000154845	PPP4R1	1.07384e-17	7.15315e-16	1.04339	0.121809	6.04763	0.279174	0.00290578	0.0119317	0.00702988	0.0119317
245	ENSG00000182568	SATB1	8.28703e-16	4.59643e-14	1.04085	0.1293	5.1457	0.344657	0.00439114	0.00646141	0.0123274	0.0123274
685	ENSG00000154305	MIA3	2.67356e-07	5.30379e-06	1.03843	0.201828	6.72734	0.277449	0.00183762	0.0388968	0.004799	0.0388968
74	ENSG00000142751	GPN2	3.45509e-30	6.34476e-28	1.03675	0.0908105	6.22537	0.317127	0.0019018	0.00499768	0.00634474	0.00634474
8	ENSG00000147862	NFIB	1.62636e-79	2.76258e-76	1.03141	0.0546263	8.91014	0.299458	0.000651566	0.00114547	0.00233247	0.00233247
218	ENSG00000104412	EMC2	5.54326e-17	3.45539e-15	1.0294	0.12292	5.28711	0.351719	0.00391951	0.00369218	0.0111898	0.0111898
496	ENSG00000155962	CLIC2	1.53687e-09	4.21059e-08	1.02397	0.169519	4.99012	0.275731	0.0150015	0.00392054	0.0137352	0.0137352
2206	ENSG00000153721	CNKSR3	0.022304	0.137393	1.02374	0.447995	6.52748	0.374039	0.00179822	0.198901	0.00531702	0.198901
3230	ENSG00000110436	SLC1A2	0.0839378	0.353007	1.02075	0.590614	2.33147	0.493134	0.256393	0.0924322	0.0688312	0.0924322
1243	ENSG00000161681	SHANK1	0.000457791	0.00500476	1.01885	0.290743	4.46674	0.468291	0.0531986	0.0313329	0.0197192	0.0313329
2825	ENSG00000135452	TSPAN31	0.0560676	0.269735	1.01793	0.532805	4.19709	0.370447	0.0191487	0.264733	0.0235572	0.264733
453	ENSG00000123643	SLC36A1	3.55956e-10	1.06779e-08	1.0126	0.161442	4.85026	0.294066	0.0109186	-0.00216582	0.0151448	0.0151448
622	ENSG00000250506	CDK3	5.26598e-08	1.15047e-06	1.0082	0.185259	4.57349	0.402423	0.0159781	-8.05187e-05	0.0183429	0.0183429
326	ENSG00000006453	BAIAP2L1	6.39412e-13	2.66533e-11	1.00748	0.140087	6.23757	0.291364	0.000745676	0.0188787	0.00629908	0.0188787
193	ENSG00000104738	MCM4	2.05731e-18	1.44854e-16	1.00709	0.115042	9.18875	0.298977	0.000496149	0.0127384	0.00223549	0.0127384
4805	ENSG00000158941	CCAR2	0.201329	0.569339	1.00365	0.785465	8.16571	0.483535	0.000926603	0.616029	0.00279226	0.616029
605	ENSG00000068615	REEP1	3.11021e-08	6.9859e-07	1.00314	0.181232	4.83422	0.272159	0.0175297	-0.0120689	0.0153152	0.0153152
587	ENSG00000079435	LIPE	1.81467e-08	4.20095e-07	1.00197	0.178007	4.58765	0.208187	0.0135204	-0.00648453	0.0181663	0.0181663
1661	ENSG00000013561	RNF14	0.00462773	0.0378605	1.00056	0.353322	7.12438	0.307329	0.000965118	0.123871	0.00403104	0.123871
479	ENSG00000125812	GZF1	8.66145e-10	2.45721e-08	0.999752	0.16303	4.7887	0.388091	0.0107697	0.002366	0.0158092	0.0158092
4161	ENSG00000278741	ABR	0.148948	0.486199	0.998037	0.691518	5.33882	0.720962	0.0209576	0.457239	0.0108063	0.457239
120	ENSG00000149485	FADS1	3.15478e-24	3.57253e-22	0.997462	0.0982257	6.73522	0.2369	0.00235124	0.00729705	0.00478108	0.00729705
885	ENSG00000102554	KLF5	9.88994e-06	0.000151858	0.996025	0.225367	6.78436	0.333764	0.00106185	0.0497285	0.00467257	0.0497285
291	ENSG00000156026	MCU	3.37384e-14	1.5755e-12	0.995936	0.131336	6.92518	0.298777	0.00154712	0.0157021	0.00438832	0.0157021
2958	ENSG00000102921	N4BP1	0.0650072	0.298642	0.995295	0.539394	5.27636	0.417644	0.00759902	0.283347	0.0112716	0.283347
2470	ENSG00000102934	PLLP	0.0358265	0.197104	0.994281	0.473717	2.14846	0.408748	0.141971	0.0824372	0.0755311	0.0824372
213	ENSG00000169184	MN1	4.10939e-17	2.60946e-15	0.992627	0.118033	5.32108	0.327032	0.00299589	0.00488376	0.0109359	0.0109359
5226	ENSG00000275099	GGNBP2	0.234351	0.609233	0.9906	0.832979	6.60036	0.705356	0.0487096	0.645144	0.00511215	0.645144
480	ENSG00000170356	OR2A20P	9.07252e-10	2.56847e-08	0.987166	0.161172	5.37206	0.297763	0.0154075	-0.0046526	0.0105688	0.0105688
1199	ENSG00000177614	PGBD5	0.000322325	0.0036531	0.987055	0.274436	3.28643	0.27681	0.0342998	0.0224299	0.0410155	0.0410155
884	ENSG00000079246	XRCC5	9.51973e-06	0.000146339	0.986513	0.2228	9.01022	0.294437	0.000123262	0.0495164	0.00229345	0.0495164
3117	ENSG00000115423	DNAH6	0.075955	0.331137	0.985659	0.555409	3.06513	0.525659	0.210066	0.0984135	0.0464885	0.0984135
1901	ENSG00000112936	C7	0.0105648	0.0755205	0.983735	0.384756	3.13453	0.424347	0.103323	-0.0234418	0.0447143	0.0447143
80	ENSG00000168538	TRAPPC11	3.12962e-29	5.31605e-27	0.983534	0.0876324	6.72461	0.266762	0.00287416	-0.000853578	0.00480527	0.00480527
122	ENSG00000109911	ELP4	4.61531e-24	5.14078e-22	0.982988	0.0971562	7.45537	0.282252	0.00254713	0.00689219	0.0035689	0.00689219
207	ENSG00000135090	TAOK3	2.13398e-17	1.4009e-15	0.981922	0.115707	5.49245	0.272384	0.003622	0.00122437	0.00976618	0.00976618
592	ENSG00000275199	AKT3	2.28125e-08	5.23646e-07	0.981397	0.175588	5.89696	0.287387	0.00867849	0.0221528	0.00765734	0.0221528
999	ENSG00000189159	JPT1	3.78327e-05	0.000514978	0.980482	0.237962	8.3014	0.25982	0.000286423	0.0563395	0.00268366	0.0563395
519	ENSG00000196782	MAML3	3.26901e-09	8.55926e-08	0.979195	0.165475	4.45354	0.296233	0.00748715	-0.00113385	0.0198948	0.0198948
32	ENSG00000167112	TRUB2	7.83641e-44	3.32778e-41	0.973359	0.0701027	6.97093	0.265714	0.000611813	0.00290047	0.00430258	0.00430258
180	ENSG00000211456	SACM1L	1.68149e-19	1.26943e-17	0.97055	0.107454	6.33941	0.277676	0.00270013	0.00884616	0.00592883	0.00884616
40	ENSG00000163960	UBXN7	1.63299e-39	5.54768e-37	0.969229	0.0736882	7.54033	0.239039	0.00196659	0.00131492	0.00346336	0.00346336
4272	ENSG00000205583	STAG3L1	0.157495	0.500981	0.967171	0.684215	3.49757	0.620847	0.2748	0.19335	0.0362772	0.19335
156	ENSG00000145675	PIK3R1	4.19472e-21	3.65398e-19	0.966139	0.10248	6.47533	0.227407	0.0050266	-0.000693128	0.00547546	0.00547546
202	ENSG00000168000	BSCL2	7.41531e-18	4.98845e-16	0.964058	0.111992	6.16863	0.232035	0.0059823	-0.00381243	0.00655985	0.00655985
236	ENSG00000179387	ELMOD2	2.42146e-16	1.39429e-14	0.957777	0.116815	5.88447	0.228979	0.00487527	0.00877036	0.0077122	0.00877036
584	ENSG00000130294	KIF1A	1.6385e-08	3.8126e-07	0.953869	0.168934	6.41655	0.327471	0.00161765	0.0269211	0.00566486	0.0269211
82	ENSG00000170296	GABARAP	7.19571e-29	1.19247e-26	0.953617	0.0855295	8.8864	0.26284	0.000233123	0.00708218	0.00234243	0.00708218
728	ENSG00000075303	SLC25A40	5.76184e-07	1.07608e-05	0.948716	0.18978	5.68231	0.285353	0.00526378	0.0307526	0.00867871	0.0307526
487	ENSG00000137502	RAB30	1.09245e-09	3.04831e-08	0.947666	0.155475	4.72945	0.262369	0.00769864	-0.00329026	0.0164739	0.0164739
1332	ENSG00000175711	B3GNTL1	0.000870837	0.00888424	0.944819	0.283794	4.74811	0.235988	0.0185004	0.0620388	0.0162618	0.0620388
359	ENSG00000188739	RBM34	3.85101e-12	1.4577e-10	0.943272	0.135868	7.02152	0.244224	0.00212589	0.0163343	0.00421055	0.0163343
2335	ENSG00000110042	DTX4	0.0283628	0.165063	0.942254	0.429815	2.68657	0.263953	0.12758	-0.109669	0.0571615	0.0571615
4165	ENSG00000176678	FOXL1	0.14909	0.486315	0.941884	0.652838	7.18223	0.37796	0.00589354	0.420304	0.00393868	0.420304
133	ENSG00000132763	MMACHC	8.66588e-23	8.85418e-21	0.939955	0.0956561	6.05421	0.252336	0.0021464	-0.00144445	0.00700369	0.00700369
1128	ENSG00000177885	GRB2	0.000151315	0.00182289	0.939804	0.248041	8.11308	0.343531	0.000803414	0.0607211	0.00283772	0.0607211
1276	ENSG00000133640	LRRIQ1	0.000630103	0.0067104	0.939606	0.274874	4.1699	0.23289	0.0515812	-0.0433361	0.0239745	0.0239745
57	ENSG00000108175	ZMIZ1	1.99108e-33	4.74681e-31	0.938665	0.0779115	9.21985	0.244242	0.00142663	0.00464357	0.00222687	0.00464357
1198	ENSG00000117643	MAN1C1	0.000320846	0.00363937	0.937791	0.260652	4.30174	0.314086	0.0244156	0.0435241	0.022004	0.0435241
1173	ENSG00000130479	MAP1S	0.000256522	0.00297176	0.937491	0.256449	6.21192	0.308322	0.00333305	0.0624332	0.00639538	0.0624332
2269	ENSG00000278666	AC106795.4	0.0251134	0.150403	0.937473	0.418579	6.8949	0.392569	0.00119912	0.17401	0.00444663	0.17401
98	ENSG00000169925	BRD3	1.59788e-26	2.21567e-24	0.937415	0.0879531	6.50823	0.222836	0.00236136	-0.0017083	0.00537439	0.00537439
347	ENSG00000090530	P3H2	2.64709e-12	1.03664e-10	0.936424	0.133865	5.6972	0.286448	0.00534985	0.01257	0.00860169	0.01257
603	ENSG00000272655	POLR2J4	2.7556e-08	6.20992e-07	0.934673	0.168219	5.24176	0.325939	0.0167573	0.00237945	0.0115403	0.0115403
577	ENSG00000170502	NUDT9	1.31296e-08	3.09217e-07	0.933958	0.164303	4.6405	0.263715	0.00947655	0.00718577	0.0175189	0.0175189
1872	ENSG00000185104	FAF1	0.00960578	0.0697292	0.933568	0.360492	7.8399	0.265687	0.000855338	0.129099	0.00310563	0.129099
188	ENSG00000163710	PCOLCE2	7.78188e-19	5.62489e-17	0.927824	0.104684	6.07444	0.229646	0.00403489	0.004468	0.00692383	0.00692383
920	ENSG00000091490	SEL1L3	1.47458e-05	0.000217804	0.924928	0.213488	5.98844	0.270685	0.00238556	0.0431917	0.00726951	0.0431917
48	ENSG00000162642	C1orf52	3.47613e-35	9.84108e-33	0.924139	0.0746651	7.43082	0.245268	0.00197526	0.000741276	0.00359961	0.00359961
595	ENSG00000130707	ASS1	2.63827e-08	6.02545e-07	0.923564	0.165993	6.61908	0.236893	0.0014728	0.0260807	0.00506281	0.0260807
1710	ENSG00000143248	RGS5	0.00566084	0.0449592	0.922175	0.333299	3.28032	0.240107	0.0231805	0.087908	0.0411596	0.087908
2395	ENSG00000205002	AARD	0.0316512	0.179586	0.921464	0.42883	3.89041	0.249519	0.113315	0.07058	0.0286087	0.07058
11	ENSG00000131504	DIAPH1	3.203e-69	3.95687e-66	0.920837	0.0523646	8.90557	0.212339	0.000407684	0.00225629	0.00233436	0.00233436
141	ENSG00000103994	ZNF106	3.60482e-22	3.47418e-20	0.919121	0.0949333	8.42984	0.256986	0.00121147	0.00780086	0.00259182	0.00780086
2208	ENSG00000047249	ATP6V1H	0.0224018	0.137867	0.918153	0.402084	6.57261	0.26441	0.00197359	0.159698	0.00518777	0.159698
107	ENSG00000108039	XPNPEP1	4.63472e-26	5.88609e-24	0.917272	0.0868744	6.51912	0.229926	0.00220537	-0.000715789	0.00534178	0.00534178
696	ENSG00000277377	SERPINA1	3.2715e-07	6.38741e-06	0.917228	0.179599	7.43209	0.307611	0.00236904	0.0298867	0.00359801	0.0298867
182	ENSG00000107651	SEC23IP	2.48891e-19	1.85834e-17	0.917118	0.102024	5.98121	0.209711	0.00310948	0.00263375	0.00729935	0.00729935
5706	ENSG00000162894	FCMR	0.27404	0.653062	0.912794	0.834512	2.342	0.876281	0.0809995	0.615411	0.0684606	0.615411
709	ENSG00000175600	SUGCT	4.03534e-07	7.73431e-06	0.912076	0.179993	4.33651	0.22365	0.0108914	-0.00150642	0.0215061	0.0215061
3973	ENSG00000012232	EXTL3	0.13541	0.462999	0.911446	0.610437	5.53376	0.539528	0.00265541	0.369978	0.0095112	0.369978
1103	ENSG00000163577	EIF5A2	0.000125358	0.00154441	0.910501	0.237394	5.15006	0.228692	0.00593311	0.0504227	0.0122904	0.0504227
533	ENSG00000186153	WWOX	4.71143e-09	1.19944e-07	0.91019	0.155401	4.93679	0.216746	0.0098929	-0.00930842	0.0142565	0.0142565
108	ENSG00000121067	SPOP	1.13349e-25	1.4262e-23	0.909743	0.0868546	6.65607	0.274429	0.00257495	-0.00207737	0.00496878	0.00496878
262	ENSG00000164830	OXR1	3.7034e-15	1.92082e-13	0.909703	0.115671	7.34513	0.186417	0.00214681	0.0112329	0.0037092	0.0112329
16	ENSG00000115524	SF3B1	5.96726e-58	5.06807e-55	0.909602	0.0566824	8.0704	0.241527	0.000336893	-0.000188034	0.002876	0.002876
7105	ENSG00000283154	IQCJ-SCHIP1	0.392732	0.751442	0.909071	1.06365	6.72313	0.690562	0.000926506	1.13042	0.00480865	1.13042
988	ENSG00000028137	TNFRSF1B	3.33251e-05	0.000458354	0.907771	0.218768	5.59018	0.268051	0.0386792	-0.000534342	0.00918037	0.00918037
67	ENSG00000071564	TCF3	8.10605e-32	1.64408e-29	0.907614	0.0773205	8.23249	0.250445	0.000606419	0.00537203	0.00273728	0.00537203
62	ENSG00000127837	AAMP	2.37075e-32	5.19615e-30	0.907574	0.0766411	7.6989	0.230658	0.00104751	0.00482634	0.00326632	0.00482634
6448	ENSG00000107960	STN1	0.338892	0.713437	0.906796	0.948177	5.4029	0.572556	0.00385733	0.895182	0.0103547	0.895182
360	ENSG00000127586	CHTF18	4.06187e-12	1.53324e-10	0.903852	0.130332	5.45558	0.187094	0.00698377	0.00454135	0.0100026	0.0100026
809	ENSG00000054654	SYNE2	3.47076e-06	5.82993e-05	0.901487	0.194253	7.80662	0.283483	0.00279424	0.0349399	0.00314212	0.0349399
736	ENSG00000259431	THTPA	6.47836e-07	1.19612e-05	0.899987	0.180852	4.81586	0.297339	0.0171946	0.00404924	0.0155127	0.0155127
756	ENSG00000128422	KRT17	9.95262e-07	1.78897e-05	0.897959	0.183535	5.95513	0.215567	0.00622685	0.0274583	0.00740806	0.0274583
854	ENSG00000182463	TSHZ2	6.35065e-06	0.000101053	0.896797	0.198654	5.03064	0.215125	0.0261109	0.00245552	0.0133525	0.0133525
30	ENSG00000125818	PSMF1	1.21398e-45	5.49892e-43	0.896719	0.0632372	7.8509	0.191384	0.000905173	0.0024296	0.00309376	0.00309376
947	ENSG00000079102	RUNX1T1	2.04027e-05	0.000292769	0.895008	0.210074	4.06883	0.174987	0.0185545	-0.00546368	0.0255766	0.0255766
78	ENSG00000139977	NAA30	9.3971e-30	1.63714e-27	0.894674	0.0789701	7.54755	0.235614	0.00173681	0.00449946	0.00345438	0.00449946
102	ENSG00000106244	PDAP1	1.92322e-26	2.56222e-24	0.892147	0.0838415	6.14545	0.185976	0.000380674	0.000937002	0.00664873	0.00664873
54	ENSG00000026508	CD44	6.16878e-34	1.55236e-31	0.891903	0.0734435	9.857	0.239872	6.42084e-05	0.00532974	0.00214025	0.00532974
2121	ENSG00000162745	OLFML2B	0.0179869	0.11524	0.890187	0.376259	3.50393	0.332585	0.10543	-0.0252089	0.0361415	0.0361415
1703	ENSG00000102878	HSF4	0.00545091	0.0434953	0.889275	0.319986	3.70382	0.351347	0.0617473	0.040644	0.0320736	0.040644
1350	ENSG00000170989	S1PR1	0.000936215	0.00942671	0.888178	0.268411	4.9096	0.203542	0.0290847	0.0429597	0.0145299	0.0429597
2109	ENSG00000287725	AP003071.5	0.0176457	0.113697	0.88778	0.374122	3.12126	0.264155	0.0949178	0.0164359	0.0450494	0.0450494
42	ENSG00000084774	CAD	2.72579e-38	8.81924e-36	0.885168	0.068413	7.25562	0.197758	0.000849663	-8.16817e-05	0.00383068	0.00383068
38	ENSG00000169223	LMAN2	1.15078e-39	4.11524e-37	0.884796	0.067134	7.31643	0.220353	0.000759808	0.00101378	0.00374717	0.00374717
160	ENSG00000170266	GLB1	6.13323e-21	5.20903e-19	0.884216	0.0941889	6.11616	0.175786	0.00210996	0.000458451	0.00676158	0.00676158
383	ENSG00000160741	CRTC2	1.82702e-11	6.48236e-10	0.881807	0.131237	8.06709	0.228399	0.00334819	0.0138749	0.00287902	0.0138749
430	ENSG00000111203	ITFG2	1.27781e-10	4.03819e-09	0.881425	0.137085	6.28304	0.184963	0.012661	-0.0125908	0.00613117	0.00613117
582	ENSG00000123739	PLA2G12A	1.53895e-08	3.59325e-07	0.879971	0.15555	5.99941	0.23277	0.0169713	-0.010391	0.00722445	0.00722445
250	ENSG00000198718	TOGARAM1	1.27912e-15	6.95279e-14	0.878754	0.109891	7.1571	0.240967	0.00439941	0.00767664	0.00397793	0.00767664
1895	ENSG00000187699	C2orf88	0.0103205	0.0740079	0.878163	0.342377	2.39693	0.220568	0.0506707	-0.0290121	0.0665512	0.0665512
61	ENSG00000125741	OPA3	1.28395e-32	2.86025e-30	0.87651	0.0736984	7.13771	0.22475	0.00142234	0.00180859	0.00400911	0.00400911
1745	ENSG00000198791	CNOT7	0.00625591	0.0487173	0.874683	0.319921	6.97777	0.201909	0.00150902	0.100841	0.00428999	0.100841
145	ENSG00000167671	UBXN6	7.66832e-22	7.18654e-20	0.874474	0.0910504	6.96917	0.200502	0.00398432	-0.000562678	0.00430584	0.00430584
513	ENSG00000173511	VEGFB	2.73281e-09	7.23901e-08	0.873331	0.146855	5.72319	0.181135	0.00573291	0.0158335	0.00846972	0.0158335
295	ENSG00000107560	RAB11FIP2	5.95551e-14	2.74337e-12	0.872607	0.116207	7.57684	0.173351	0.00356232	0.00994181	0.00341782	0.00994181
3476	ENSG00000106266	SNX8	0.100768	0.393958	0.872357	0.531554	6.14747	0.439085	0.0028413	0.279709	0.00664096	0.279709
100	ENSG00000140526	ABHD2	1.76939e-26	2.40442e-24	0.871044	0.0817987	6.58617	0.20727	0.00154058	-0.000415029	0.00515044	0.00515044
223	ENSG00000157350	ST3GAL2	7.61848e-17	4.64479e-15	0.869143	0.104251	5.80385	0.23074	0.00278967	0.0027107	0.0080786	0.0080786
530	ENSG00000188191	PRKAR1B	4.43518e-09	1.13716e-07	0.867517	0.147862	5.09775	0.225159	0.00911938	-0.00322274	0.0127437	0.0127437
164	ENSG00000127528	KLF2	8.47644e-21	7.02356e-19	0.86667	0.0926569	6.75199	0.258304	0.00384191	-0.000241175	0.0047434	0.0047434
450	ENSG00000131828	PDHA1	3.32483e-10	1.00403e-08	0.865921	0.137824	5.91525	0.196472	0.00433565	0.0146597	0.00757791	0.0146597
5198	ENSG00000132207	SLX1A	0.23269	0.607867	0.865292	0.725029	6.51708	0.496642	0.0176871	0.50798	0.00534785	0.50798
366	ENSG00000149476	TKFC	8.16673e-12	3.03218e-10	0.864097	0.126411	5.06555	0.215551	0.00294796	0.00384388	0.0130319	0.0130319
436	ENSG00000168818	STX18	1.73033e-10	5.39299e-09	0.862921	0.135179	6.42924	0.210323	0.00279099	0.0154823	0.00562307	0.0154823
294	ENSG00000152256	PDK1	5.1175e-14	2.36536e-12	0.862563	0.114567	5.6965	0.24548	0.00452035	0.00426575	0.00860529	0.00860529
96	ENSG00000140263	SORD	1.14876e-26	1.62609e-24	0.862005	0.0806458	6.79766	0.210919	0.0018596	-0.00146412	0.00464414	0.00464414
829	ENSG00000169306	IL1RAPL1	4.50195e-06	7.37073e-05	0.861869	0.187904	4.51112	0.298804	0.0161704	-0.00349153	0.0191375	0.0191375
308	ENSG00000085224	ATRX	1.1367e-13	5.01515e-12	0.857413	0.115493	6.58192	0.241476	0.00166068	0.0116779	0.00516208	0.0116779
1970	ENSG00000275544	BDH1	0.0126181	0.0870396	0.857154	0.343636	4.73299	0.264379	0.0309392	0.0871462	0.0164335	0.0871462
1043	ENSG00000108666	C17orf75	6.73653e-05	0.000877687	0.855767	0.214725	5.32649	0.240918	0.00678335	0.0393235	0.0108962	0.0393235
1431	ENSG00000078237	TIGAR	0.00144151	0.0136888	0.854484	0.268182	6.31046	0.190556	0.0212099	0.0507118	0.00603184	0.0507118
125	ENSG00000288353	ARHGAP17	1.03175e-23	1.12064e-21	0.85438	0.0851098	6.93211	0.24707	0.00102093	0.00622275	0.00437517	0.00622275
36	ENSG00000141279	NPEPPS	3.66482e-41	1.38337e-38	0.854023	0.063557	8.35372	0.232012	0.0013945	0.000981728	0.00264499	0.00264499
128	ENSG00000115421	PAPOLG	2.33858e-23	2.48274e-21	0.851963	0.0855598	7.89929	0.207899	0.00308492	0.00423557	0.00304265	0.00423557
43	ENSG00000031081	ARHGAP31	1.05029e-37	3.31915e-35	0.851726	0.0663621	8.52408	0.21468	0.00187308	-0.0015655	0.00253084	0.00253084
413	ENSG00000285485	NFATC4	8.10544e-11	2.66694e-09	0.851097	0.130966	6.50494	0.196967	0.0117676	-0.00621001	0.00538435	0.00538435
784	ENSG00000196312	MFSD14C	2.00645e-06	3.47777e-05	0.850314	0.178909	5.92664	0.205648	0.00979503	0.0222134	0.00752895	0.0222134
365	ENSG00000196352	CD55	7.02553e-12	2.61561e-10	0.850042	0.123965	8.24011	0.232857	0.000452363	0.0149149	0.0027312	0.0149149
238	ENSG00000276371	SINHCAF	2.86227e-16	1.63426e-14	0.849805	0.103901	8.75815	0.196624	0.000932599	0.0098628	0.00240117	0.0098628
198	ENSG00000100034	PPM1F	4.69836e-18	3.22455e-16	0.848895	0.0980195	5.85149	0.215705	0.00174845	0.00113102	0.00785937	0.00785937
468	ENSG00000028277	POU2F2	5.76819e-10	1.67487e-08	0.84869	0.13696	5.74535	0.166148	0.0103984	-0.000468598	0.00835956	0.00835956
178	ENSG00000172053	QARS1	7.71341e-20	5.88863e-18	0.847419	0.0929479	7.77348	0.275759	0.000737942	0.00790137	0.00317933	0.00790137
200	ENSG00000123136	DDX39A	6.35179e-18	4.31572e-16	0.847066	0.0981988	7.62478	0.183067	0.00101309	0.00862992	0.00335736	0.00862992
136	ENSG00000135916	ITM2C	1.25823e-22	1.25721e-20	0.846413	0.0864678	6.34409	0.197003	0.00156432	0.00253299	0.00591236	0.00591236
419	ENSG00000152495	CAMK4	8.94507e-11	2.90106e-09	0.8456	0.130418	5.54169	0.242461	0.00754529	-0.00627401	0.00946349	0.00946349
84	ENSG00000100354	TNRC6B	1.07644e-28	1.7414e-26	0.844193	0.0759599	7.95138	0.203462	0.00278027	-0.00264386	0.00298963	0.00298963
894	ENSG00000135537	AFG1L	1.137e-05	0.000172826	0.843839	0.192248	4.18706	0.195152	0.0132486	-0.0018622	0.0237105	0.0237105
1237	ENSG00000134317	GRHL1	0.000444493	0.00488295	0.843234	0.24009	5.15769	0.220282	0.0454175	-0.0435247	0.0122259	0.0122259
388	ENSG00000115325	DOK1	2.60533e-11	9.12469e-10	0.843035	0.126443	5.91172	0.205681	0.00839464	0.000642251	0.00759319	0.00759319
797	ENSG00000214530	STARD10	2.55927e-06	4.3636e-05	0.842392	0.179105	4.76413	0.213219	0.0111053	0.0209732	0.0160818	0.0209732
51	ENSG00000181019	NQO1	6.32074e-35	1.68417e-32	0.840924	0.0682068	7.16072	0.190213	0.000679979	0.000743786	0.00397219	0.00397219
2520	ENSG00000186907	RTN4RL2	0.0387918	0.209183	0.840854	0.40692	2.58436	0.379373	0.0800458	0.0855378	0.0603482	0.0855378
86	ENSG00000164941	INTS8	1.54261e-28	2.43751e-26	0.839774	0.0757816	6.97523	0.182565	0.00144819	0.000236351	0.00429465	0.00429465
81	ENSG00000165650	PDZD8	3.40074e-29	5.70527e-27	0.839388	0.074838	6.68618	0.206245	0.000705397	0.00222708	0.00489533	0.00489533
3528	ENSG00000172345	STARD5	0.104382	0.402055	0.837532	0.515732	2.94952	0.281221	0.082435	0.183544	0.0495665	0.183544
1377	ENSG00000136636	KCTD3	0.00104993	0.0103613	0.837314	0.255528	6.7868	0.192802	0.00198298	0.0633117	0.00466734	0.0633117
337	ENSG00000140577	CRTC3	1.19821e-12	4.83158e-11	0.837093	0.117808	5.27128	0.209652	0.00256816	0.000466014	0.0113105	0.0113105
109	ENSG00000118260	CREB1	1.18968e-25	1.48317e-23	0.836943	0.0799392	6.67359	0.183758	0.00146454	0.000108593	0.00492574	0.00492574
269	ENSG00000171791	BCL2	6.81488e-15	3.44265e-13	0.836731	0.10744	7.07973	0.202023	0.00719866	0.00434474	0.0041075	0.00434474
1938	ENSG00000138798	EGF	0.0118122	0.0827872	0.8338	0.331174	3.0733	0.210649	0.0633996	-0.0542903	0.046277	0.046277
665	ENSG00000254413	CHKB-CPT1B	1.68331e-07	3.43977e-06	0.833131	0.159259	5.70069	0.223833	0.0167797	-0.00597848	0.00858379	0.00858379
4125	ENSG00000283738	AC241640.1	0.145972	0.480635	0.833074	0.572989	5.95388	0.433892	0.0541208	0.274196	0.00741334	0.274196
1904	ENSG00000153982	GDPD1	0.0106177	0.0757792	0.833007	0.326025	2.8912	0.176023	0.0551141	0.0038818	0.0511784	0.0511784
259	ENSG00000119139	TJP2	2.81001e-15	1.47434e-13	0.832596	0.105404	9.02281	0.199511	0.000958768	0.0101513	0.00228888	0.0101513
1846	ENSG00000168661	ZNF30	0.00894325	0.0658293	0.832503	0.318452	4.32815	0.191892	0.0797869	-0.0717499	0.021625	0.021625
1285	ENSG00000155324	GRAMD2B	0.000660981	0.00698994	0.829911	0.243714	5.65658	0.182818	0.00868593	0.0507104	0.00881435	0.0507104
85	ENSG00000106588	PSMA2	1.09097e-28	1.74413e-26	0.829298	0.0746277	9.46782	0.174661	0.000264657	0.00530463	0.00217314	0.00530463
272	ENSG00000104419	NDRG1	7.96011e-15	3.97683e-13	0.829281	0.106753	5.70885	0.225351	0.00285405	0.00318935	0.00854216	0.00854216
485	ENSG00000075142	SRI	1.05854e-09	2.96588e-08	0.828247	0.135771	7.2816	0.208607	0.00091787	0.0175159	0.00379443	0.0175159
1274	ENSG00000188315	C3orf62	0.000623056	0.00664576	0.827854	0.241965	5.47396	0.201714	0.0221256	0.0364217	0.00988369	0.0364217
1560	ENSG00000166435	XRRA1	0.00306353	0.0266861	0.827367	0.279394	4.87592	0.229435	0.0184142	0.0596468	0.0148758	0.0596468
377	ENSG00000180011	ZADH2	1.27912e-11	4.61059e-10	0.82515	0.121866	6.24718	0.169004	0.00858796	-0.00423598	0.00626328	0.00626328
5351	ENSG00000111300	NAA25	0.245265	0.62274	0.825014	0.710039	9.15376	0.62362	0.00065555	0.5035	0.0022457	0.5035
2138	ENSG00000110076	NRXN2	0.0190375	0.121001	0.823992	0.351413	3.27946	0.173842	0.0823111	-0.0399691	0.0411799	0.0411799
3360	ENSG00000139973	SYT16	0.0927764	0.37522	0.821953	0.488987	1.44832	0.170864	0.133106	-0.127486	0.106002	0.106002
738	ENSG00000104613	INTS10	6.8499e-07	1.26129e-05	0.821883	0.165516	6.26314	0.173326	0.00798574	0.0194099	0.00620418	0.0194099
355	ENSG00000186472	PCLO	3.00625e-12	1.15076e-10	0.821749	0.117772	6.2286	0.220457	0.00753769	-0.00319905	0.00633265	0.00633265
6616	ENSG00000236342	ABCF1	0.350869	0.720562	0.82143	0.880508	6.38209	0.331948	0.769513	-0.507418	0.00578077	0.00578077
41	ENSG00000166326	TRIM44	5.20633e-39	1.72558e-36	0.820367	0.0627903	8.92445	0.196277	0.00161603	-0.000947978	0.00232659	0.00232659
2105	ENSG00000132205	EMILIN2	0.0173735	0.112156	0.820319	0.344859	3.22555	0.326427	0.0517204	0.0672075	0.0424679	0.0672075
1277	ENSG00000060656	PTPRU	0.000630846	0.00671305	0.81999	0.239904	6.30705	0.227319	0.00735442	0.0501995	0.00604411	0.0501995
395	ENSG00000139180	NDUFA9	4.03412e-11	1.38784e-09	0.819814	0.124161	6.99382	0.234845	0.00376579	0.0116502	0.00426062	0.0116502
2913	ENSG00000277868	CCDC125	0.0617308	0.287917	0.818197	0.437954	5.88463	0.264795	0.043316	0.148488	0.00771147	0.148488
4318	ENSG00000133316	WDR74	0.16134	0.507897	0.818097	0.584114	7.67166	0.383352	0.000693253	0.340496	0.00329924	0.340496
403	ENSG00000166452	AKIP1	5.44999e-11	1.83772e-09	0.81774	0.124692	5.92061	0.22037	0.00799321	-0.000495922	0.00755482	0.00755482
4280	ENSG00000273494	PANK4	0.158372	0.502832	0.816433	0.578797	4.94709	0.330645	0.0514967	0.28351	0.0141542	0.28351
443	ENSG00000172057	ORMDL3	2.35015e-10	7.20908e-09	0.81638	0.128837	5.30461	0.209822	0.00554096	0.00890328	0.0110581	0.0110581
97	ENSG00000076242	MLH1	1.52494e-26	2.13633e-24	0.816323	0.0765604	8.06693	0.173666	0.00298234	-0.000651126	0.00287917	0.00287917
137	ENSG00000070814	TCOF1	2.05187e-22	2.03525e-20	0.816244	0.0838102	9.22599	0.224242	0.00074699	0.00627717	0.00222522	0.00627717
227	ENSG00000115840	SLC25A12	9.76028e-17	5.84284e-15	0.815636	0.0981787	6.01771	0.246551	0.00248905	0.00536692	0.00715001	0.00715001
119	ENSG00000130764	LRRC47	2.37621e-24	2.71347e-22	0.815559	0.0800949	6.51196	0.185952	0.00105202	0.00167107	0.00536318	0.00536318
467	ENSG00000079459	FDFT1	5.46097e-10	1.58906e-08	0.815216	0.131375	7.80077	0.186015	0.00415159	0.0131079	0.00314862	0.0131079
70	ENSG00000144867	SRPRB	1.37069e-30	2.6303e-28	0.815013	0.0708911	8.10869	0.225539	0.000857128	0.00416842	0.00284159	0.00416842
123	ENSG00000103550	KNOP1	5.77546e-24	6.38071e-22	0.814944	0.0807224	6.66605	0.185325	0.00157197	-0.000127233	0.00494414	0.00494414
2580	ENSG00000259305	ZHX1-C8orf76	0.0421014	0.22175	0.813594	0.400289	4.81328	0.497423	0.0778495	0.0823817	0.0155406	0.0823817
415	ENSG00000186918	ZNF395	8.63259e-11	2.82671e-09	0.813322	0.125336	5.30171	0.194656	0.00462932	-0.0018829	0.0110797	0.0110797
318	ENSG00000115866	DARS1	3.53837e-13	1.51204e-11	0.813244	0.11183	6.85871	0.166863	0.00100626	0.0114997	0.00451817	0.0114997
28	ENSG00000049618	ARID1B	2.73026e-46	1.32506e-43	0.812963	0.0569119	9.42041	0.200663	0.00105758	-0.000221847	0.00218139	0.00218139
264	ENSG00000120008	WDR11	4.1374e-15	2.12966e-13	0.811692	0.103391	6.05315	0.170099	0.0036818	0.00404218	0.00700792	0.00700792
249	ENSG00000168763	CNNM3	1.1072e-15	6.04247e-14	0.811068	0.101202	7.41234	0.167657	0.00661895	0.00311664	0.00362288	0.00362288
638	ENSG00000169410	PTPN9	8.56698e-08	1.82471e-06	0.810941	0.151443	5.56417	0.20264	0.000427404	0.0225076	0.00933048	0.0225076
303	ENSG00000103249	CLCN7	1.03051e-13	4.62163e-12	0.810403	0.10897	6.00184	0.196048	0.00465995	0.00630932	0.00721453	0.00721453
2634	ENSG00000166664	CHRFAM7A	0.0456596	0.235561	0.810285	0.405441	3.30255	0.295434	0.087517	0.0768655	0.0406375	0.0768655
185	ENSG00000010219	DYRK4	5.13394e-19	3.77109e-17	0.809114	0.0908164	6.27216	0.178337	0.00207664	0.00120106	0.00617099	0.00617099
410	ENSG00000101311	FERMT1	7.33661e-11	2.43164e-09	0.809018	0.124204	6.78686	0.206597	0.0107595	-0.000776167	0.00466722	0.00466722
452	ENSG00000170145	SIK2	3.50818e-10	1.0547e-08	0.80863	0.128876	7.77199	0.221981	0.00612692	0.0104821	0.00318102	0.0104821
652	ENSG00000184005	ST6GALNAC3	1.19047e-07	2.48117e-06	0.807414	0.152487	5.02569	0.182927	0.00985376	-0.00921409	0.0133986	0.0133986
1040	ENSG00000123124	WWP1	6.518e-05	0.000851664	0.806433	0.20195	5.96518	0.193302	0.0032129	0.0375709	0.00736595	0.0375709
138	ENSG00000119729	RHOQ	2.15515e-22	2.1222e-20	0.805815	0.0827819	6.37505	0.169137	0.00104798	0.00167343	0.00580486	0.00580486
6782	ENSG00000261884	AC040162.1	0.366388	0.734499	0.805551	0.891825	4.48024	0.674446	0.0698665	0.725486	0.0195408	0.725486
2747	ENSG00000113645	WWC1	0.0516314	0.255413	0.804042	0.413135	6.65723	0.356555	0.00197658	0.168704	0.00496592	0.168704
55	ENSG00000109501	WFS1	8.17109e-34	2.01885e-31	0.803883	0.0663213	8.33574	0.220663	0.00174042	-0.000328388	0.00265809	0.00265809
838	ENSG00000061938	TNK2	5.02825e-06	8.15381e-05	0.802766	0.175906	5.51452	0.221536	0.0100235	0.0209194	0.00962858	0.0209194
876	ENSG00000104870	FCGRT	8.72419e-06	0.000135335	0.802393	0.180451	4.37817	0.1705	0.0116414	-0.00822756	0.0209213	0.0209213
1559	ENSG00000155980	KIF5A	0.00305704	0.0266467	0.800694	0.270327	3.69304	0.245806	0.0407934	-0.0299882	0.0322834	0.0322834
3036	ENSG00000206561	COLQ	0.0700228	0.313195	0.800547	0.441861	2.26546	0.249915	0.124049	0.0325889	0.0711919	0.0711919
91	ENSG00000198668	CALM1	1.62072e-27	2.42022e-25	0.797912	0.0734122	8.57706	0.16032	0.000256785	0.00513256	0.00249883	0.00513256
1120	ENSG00000135821	GLUL	0.000143618	0.00174252	0.797639	0.209803	8.3678	0.179944	0.000484153	0.0435331	0.00263489	0.0435331
2183	ENSG00000171130	ATP6V0E2	0.0209688	0.130553	0.796817	0.34516	7.96638	0.192826	0.0016895	0.117446	0.00297474	0.117446
1041	ENSG00000126001	CEP250	6.72952e-05	0.000877614	0.79663	0.199874	4.67128	0.150048	0.0162898	0.02366	0.017151	0.02366
523	ENSG00000169490	TM2D2	3.49629e-09	9.067e-08	0.796528	0.134858	5.70498	0.172482	0.00962482	0.00155815	0.00856188	0.00856188
1284	ENSG00000164970	FAM219A	0.000657277	0.00695618	0.795928	0.233629	8.84662	0.191285	0.000885174	0.0536973	0.00235977	0.0536973
792	ENSG00000132470	ITGB4	2.25172e-06	3.86346e-05	0.795481	0.168199	4.7117	0.172529	0.0116129	-0.00720651	0.016678	0.016678
831	ENSG00000070404	FSTL3	4.58177e-06	7.49238e-05	0.795419	0.173556	6.06526	0.185768	0.0037333	0.0263883	0.00695997	0.0263883
1682	ENSG00000107738	VSIR	0.00505778	0.0408622	0.795384	0.283728	3.48186	0.25718	0.0438874	-0.00586777	0.0366142	0.0366142
389	ENSG00000141562	NARF	2.69977e-11	9.43114e-10	0.794717	0.11929	7.13648	0.204799	0.0020877	0.0121423	0.00401112	0.0121423
1903	ENSG00000172572	PDE3A	0.0105983	0.0756806	0.794701	0.310956	2.96808	0.12977	0.0476314	-0.0469411	0.0490621	0.0490621
2117	ENSG00000107821	KAZALD1	0.0178958	0.114819	0.794539	0.335565	2.94415	0.204802	0.0628904	-0.0198641	0.0497132	0.0497132
172	ENSG00000213923	CSNK1E	3.33635e-20	2.63312e-18	0.793686	0.0861994	7.93364	0.175538	0.00112319	0.00630715	0.00300746	0.00630715
4699	ENSG00000050165	DKK3	0.192312	0.556146	0.79321	0.608397	6.0632	0.311117	0.00216142	0.367986	0.00696812	0.367986
171	ENSG00000181830	SLC35C1	3.09069e-20	2.45611e-18	0.792992	0.0860474	6.5936	0.168397	0.00220744	0.00519671	0.0051303	0.00519671
4627	ENSG00000197927	NBEAP2	0.185865	0.545769	0.791933	0.59863	2.70418	0.453678	0.110549	0.247808	0.0566261	0.247808
50	ENSG00000075420	FNDC3B	5.49724e-35	1.49404e-32	0.788528	0.0638988	8.43339	0.160501	0.000185694	0.00389736	0.00258942	0.00389736
1529	ENSG00000153048	CARHSP1	0.00254559	0.0226239	0.788238	0.26119	5.30029	0.194332	0.00478503	0.0634353	0.0110904	0.0634353
1269	ENSG00000162572	SCNN1D	0.000604096	0.00646892	0.785066	0.228898	4.44475	0.150399	0.0253409	0.0270533	0.0200124	0.0270533
431	ENSG00000175595	ERCC4	1.37886e-10	4.33961e-09	0.784613	0.122248	5.63161	0.129248	0.00599531	-0.00519058	0.00894924	0.00894924
1328	ENSG00000101210	EEF1A2	0.000855034	0.00874929	0.783838	0.235081	4.95676	0.23093	0.0282499	0.027013	0.014059	0.027013
3762	ENSG00000164309	CMYA5	0.120859	0.436562	0.783666	0.505206	2.86923	0.285408	0.203437	-0.132154	0.0517964	0.0517964
261	ENSG00000214717	ZBED1	3.62838e-15	1.88912e-13	0.782384	0.0994496	7.08507	0.157316	0.00579205	-0.00419304	0.00409818	0.00409818
27	ENSG00000161203	AP2M1	7.6466e-47	3.84851e-44	0.781765	0.0543913	8.54008	0.17485	0.000437412	0.000922356	0.002521	0.002521
491	ENSG00000153046	CDYL	1.32494e-09	3.66692e-08	0.78167	0.128896	7.48678	0.141998	0.00173742	0.0148768	0.00352982	0.0148768
99	ENSG00000108963	DPH1	1.74681e-26	2.39772e-24	0.781585	0.0733894	7.43329	0.186229	0.00178951	0.00355222	0.0035965	0.0035965
914	ENSG00000153140	CETN3	1.40149e-05	0.000208368	0.780234	0.179627	5.44825	0.146947	0.00528944	0.0269765	0.0100506	0.0269765
400	ENSG00000130787	HIP1R	4.54247e-11	1.54319e-09	0.779953	0.11844	5.6893	0.177183	0.00538564	0.00714682	0.00864243	0.00864243
1001	ENSG00000203877	RIPPLY2	3.92961e-05	0.000533461	0.779256	0.189527	4.61598	0.261019	0.0181038	0.0142897	0.0178168	0.0178168
1855	ENSG00000150540	HNMT	0.00904379	0.0662513	0.779113	0.298466	3.41333	0.151112	0.0509684	-0.00816691	0.0381132	0.0381132
18	ENSG00000283777	CANX	2.25066e-57	1.69912e-54	0.778563	0.0487677	9.28731	0.178245	0.000168656	0.00156873	0.00220963	0.00220963
293	ENSG00000282813	ARMC10	4.81073e-14	2.23116e-12	0.77802	0.103227	8.49392	0.173621	0.000710037	0.00994584	0.00254978	0.00994584
282	ENSG00000109189	USP46	2.42668e-14	1.16663e-12	0.77756	0.101965	6.36514	0.173614	0.00455796	-0.00342527	0.00583898	0.00583898
224	ENSG00000133193	FAM104A	8.67777e-17	5.26438e-15	0.773767	0.0929829	5.99493	0.163807	0.00140302	0.00418077	0.0072428	0.0072428
594	ENSG00000140262	TCF12	2.33612e-08	5.34436e-07	0.773476	0.13849	7.62279	0.199981	0.000699823	0.0184797	0.00335988	0.0184797
1100	ENSG00000152558	TMEM123	0.000119199	0.00147254	0.772788	0.200841	8.59219	0.157206	0.000239552	0.0400974	0.00248998	0.0400974
955	ENSG00000171566	PLRG1	2.289e-05	0.00032571	0.772038	0.182314	7.19074	0.152134	0.000913321	0.0323251	0.00392568	0.0323251
229	ENSG00000100591	AHSA1	1.20798e-16	7.16823e-15	0.771017	0.0930919	8.00111	0.207918	0.000493482	0.00817262	0.00294091	0.00817262
3792	ENSG00000129625	REEP5	0.122443	0.438979	0.770836	0.499053	8.30595	0.235173	0.000545107	0.248508	0.00268023	0.248508
170	ENSG00000066044	ELAVL1	3.06655e-20	2.45125e-18	0.770438	0.0835923	7.08405	0.176719	0.000326414	0.00666127	0.00409994	0.00666127
953	ENSG00000138593	SECISBP2L	2.22766e-05	0.000317646	0.770241	0.181628	6.00078	0.211272	0.00330257	0.0296862	0.00721886	0.0296862
2330	ENSG00000187244	BCAM	0.028242	0.164713	0.770128	0.35103	4.20871	0.200214	0.0123926	0.11083	0.0233807	0.11083
1564	ENSG00000163485	ADORA1	0.0031507	0.0273681	0.76918	0.260506	4.95301	0.235132	0.0159123	0.051951	0.0140959	0.051951
225	ENSG00000100815	TRIP11	8.73018e-17	5.27264e-15	0.767918	0.0922879	6.58667	0.265817	0.00117091	0.00734614	0.00514909	0.00734614
692	ENSG00000172375	C2CD2L	3.11616e-07	6.1193e-06	0.767682	0.150047	4.75222	0.180296	0.00629858	-0.00423335	0.0162154	0.0162154
2859	ENSG00000184481	FOXO4	0.0579532	0.275443	0.767641	0.404863	3.64067	0.207777	0.0237658	0.140148	0.0333178	0.140148
557	ENSG00000188321	ZNF559	8.46163e-09	2.06436e-07	0.765867	0.132986	6.05781	0.243921	0.00578671	0.0118986	0.00698942	0.0118986
1029	ENSG00000105072	C19orf44	5.53309e-05	0.000730702	0.765602	0.189887	4.63231	0.126962	0.018439	0.00380747	0.017618	0.017618
789	ENSG00000166446	CDYL2	2.12563e-06	3.66099e-05	0.764171	0.16118	4.90781	0.152973	0.0114309	-0.01009	0.0145481	0.0145481
1163	ENSG00000164050	PLXNB1	0.00023248	0.00271639	0.76396	0.207551	5.00211	0.207695	0.0164818	0.0265957	0.0136208	0.0265957
284	ENSG00000213390	ARHGAP19	2.53437e-14	1.21266e-12	0.763669	0.100217	7.73629	0.138833	0.0068214	-0.00589584	0.00322214	0.00322214
2129	ENSG00000141012	GALNS	0.0186511	0.119041	0.762622	0.324184	5.22386	0.239924	0.00698594	0.0981096	0.0116823	0.0981096
562	ENSG00000102882	MAPK3	9.13386e-09	2.20854e-07	0.76226	0.132657	5.76325	0.175182	0.00932588	0.00377113	0.00827213	0.00827213
2110	ENSG00000144589	STK11IP	0.0176879	0.113915	0.762212	0.321325	5.82729	0.16725	0.00515946	0.0980904	0.00796973	0.0980904
2169	ENSG00000141622	RNF165	0.0204208	0.127939	0.761377	0.328389	5.03929	0.367535	0.0222871	0.085552	0.0132723	0.085552
4435	ENSG00000169862	CTNND2	0.171788	0.526034	0.760601	0.556612	5.92275	0.265803	0.00314081	0.306677	0.00754565	0.306677
46	ENSG00000167881	SRP68	1.11578e-35	3.29617e-33	0.760322	0.0609818	8.46833	0.137813	0.00115251	0.00236032	0.00256627	0.00256627
1563	ENSG00000115816	CEBPZ	0.00315189	0.0273681	0.759503	0.257239	7.20041	0.235062	0.00082813	0.0653436	0.00391106	0.0653436
5994	ENSG00000203778	FAM229B	0.296582	0.672304	0.759395	0.727536	5.98446	0.366241	0.00905838	0.52025	0.00728592	0.52025
609	ENSG00000135913	USP37	3.18139e-08	7.09882e-07	0.759352	0.137286	5.24469	0.170625	0.00733038	0.00991734	0.0115172	0.0115172
659	ENSG00000151413	NUBPL	1.35092e-07	2.78569e-06	0.759087	0.14399	5.01681	0.154021	0.00725123	-0.00508454	0.0134819	0.0134819
112	ENSG00000149554	CHEK1	2.8352e-25	3.44011e-23	0.75859	0.0730311	7.85825	0.153962	0.00151643	0.00381712	0.00308588	0.00381712
205	ENSG00000135297	MTO1	1.12655e-17	7.46764e-16	0.758458	0.0886027	6.36273	0.17921	0.00200308	0.00242941	0.00584735	0.00584735
2745	ENSG00000055163	CYFIP2	0.0515846	0.255367	0.75762	0.389205	5.36817	0.267197	0.0143427	0.137138	0.0105962	0.137138
861	ENSG00000158158	CNNM4	7.29402e-06	0.00011512	0.757393	0.168875	4.36166	0.158332	0.00736738	0.00119286	0.0211515	0.0211515
5183	ENSG00000268940	CT45A1	0.230745	0.604859	0.755178	0.630133	3.41298	0.370599	0.358947	-0.317706	0.0381211	0.0381211
3688	ENSG00000167106	FAM102A	0.115978	0.427054	0.753924	0.479631	7.42114	0.351432	0.00852936	0.221517	0.00361178	0.221517
228	ENSG00000093009	CDC45	1.09527e-16	6.5279e-15	0.753073	0.0907976	6.8785	0.160012	0.00220517	0.00603904	0.00447878	0.00603904
574	ENSG00000172009	THOP1	1.18286e-08	2.80033e-07	0.752095	0.131896	6.95945	0.130256	0.00118805	0.0162085	0.00432386	0.0162085
3129	ENSG00000087008	ACOX3	0.0767953	0.333516	0.751696	0.424785	6.42942	0.257353	0.00495864	0.175484	0.00562246	0.175484
53	ENSG00000172500	FIBP	1.32474e-34	3.39658e-32	0.75167	0.0612645	8.19613	0.188091	0.000986494	0.000314703	0.00276685	0.00276685
184	ENSG00000164902	PHAX	3.92014e-19	2.89515e-17	0.750873	0.0839978	6.46825	0.161283	0.00155793	0.000860258	0.0054977	0.0054977
2348	ENSG00000184719	RNLS	0.0290333	0.16803	0.749172	0.343179	4.39689	0.316511	0.0292386	0.0885335	0.0206626	0.0885335
590	ENSG00000004534	RBM6	2.07988e-08	4.79042e-07	0.748881	0.133604	6.61023	0.184879	0.00586305	0.011987	0.00508596	0.011987
195	ENSG00000134590	RTL8C	2.47012e-18	1.72135e-16	0.747086	0.0855431	6.30326	0.164274	0.00125985	0.000661627	0.00605777	0.00605777
183	ENSG00000138767	CNOT6L	3.08671e-19	2.29209e-17	0.745843	0.0831897	6.95979	0.186726	0.0025973	-0.00120563	0.00432322	0.00432322
77	ENSG00000136861	CDK5RAP2	8.12645e-30	1.43416e-27	0.745499	0.065729	7.36715	0.170329	0.00063973	0.000830942	0.00368057	0.00368057
1053	ENSG00000143995	MEIS1	7.37045e-05	0.00095116	0.744165	0.187731	4.49359	0.257418	0.0158773	0.0158859	0.0193656	0.0193656
460	ENSG00000100478	AP4S1	4.32095e-10	1.27647e-08	0.743555	0.119122	5.85773	0.209839	0.0063588	0.000539307	0.00783123	0.00783123
39	ENSG00000057252	SOAT1	1.48766e-39	5.18353e-37	0.743097	0.0564656	8.95329	0.171001	0.000873316	0.00187579	0.00231505	0.00231505
66	ENSG00000115808	STRN	5.61458e-32	1.15601e-29	0.742989	0.0631291	7.49168	0.140223	0.000461531	0.000178533	0.00352375	0.00352375
414	ENSG00000197223	C1D	8.52316e-11	2.79762e-09	0.742931	0.114454	5.69578	0.168891	0.00449081	-0.00138073	0.00860901	0.00860901
2047	ENSG00000164855	TMEM184A	0.0153488	0.101893	0.742009	0.306104	3.3428	0.215062	0.0539938	-0.00911605	0.0397058	0.0397058
392	ENSG00000139926	FRMD6	3.46777e-11	1.20213e-09	0.741791	0.111965	8.09337	0.180215	0.000274074	0.0122621	0.00285524	0.0122621
2499	ENSG00000102678	FGF9	0.0376938	0.204889	0.74168	0.356891	2.66354	0.186415	0.0695032	-0.060017	0.0578679	0.0578679
397	ENSG00000244045	TMEM199	4.22313e-11	1.44555e-09	0.740502	0.112265	5.81567	0.130867	0.00457995	0.00504614	0.00802344	0.00802344
3319	ENSG00000138621	PPCDC	0.0902331	0.369424	0.740137	0.436873	5.67527	0.206382	0.00718896	0.183669	0.0087155	0.183669
1668	ENSG00000172725	CORO1B	0.00469805	0.0382745	0.739785	0.261682	7.08865	0.158358	0.00367998	0.0647975	0.00409192	0.0647975
321	ENSG00000257923	CUX1	4.84272e-13	2.05009e-11	0.739494	0.102286	8.70862	0.161904	0.0016248	0.0088377	0.00242613	0.0088377
312	ENSG00000163956	LRPAP1	1.8938e-13	8.22201e-12	0.739364	0.100511	5.9663	0.143979	0.00274107	0.00156179	0.0073613	0.0073613
2038	ENSG00000166145	SPINT1	0.0149274	0.0995334	0.738647	0.303454	3.34619	0.220893	0.0524561	-0.0213273	0.039628	0.039628
1672	ENSG00000166387	PPFIBP2	0.00474803	0.0385891	0.73778	0.261286	4.33193	0.310793	0.0466991	-0.00425396	0.0215712	0.0215712
1419	ENSG00000120093	HOXB3	0.00138357	0.0132497	0.737775	0.230695	5.1691	0.138545	0.0270256	0.0261944	0.01213	0.0261944
83	ENSG00000148429	USP6NL	8.93542e-29	1.46293e-26	0.737048	0.0662201	7.21474	0.149468	0.000495386	0.000305865	0.00388972	0.00388972
258	ENSG00000166974	MAPRE2	2.77336e-15	1.46074e-13	0.735733	0.0931225	6.26609	0.165203	0.0024785	0.00503574	0.00619329	0.00619329
4370	ENSG00000273807	AC244489.1	0.16568	0.5152	0.735614	0.530662	5.776	0.281493	0.00665669	0.274945	0.00821065	0.274945
425	ENSG00000099904	ZDHHC8	1.08176e-10	3.45884e-09	0.735173	0.113891	5.94208	0.151148	0.00550798	0.000250363	0.00746318	0.00746318
1671	ENSG00000184271	POU6F1	0.00473211	0.0384827	0.735044	0.260218	3.51565	0.116229	0.031821	-0.0294833	0.0358923	0.0358923
6463	ENSG00000244219	TMEM225B	0.339598	0.713922	0.734524	0.769167	3.2234	0.630192	0.194166	0.397452	0.0425199	0.397452
5818	ENSG00000154122	ANKH	0.282701	0.660187	0.733727	0.683	6.60948	0.313205	0.00118974	0.465299	0.00508796	0.465299
1308	ENSG00000141452	RMC1	0.000776492	0.00806708	0.731443	0.217624	6.64056	0.141789	0.00360198	0.0437582	0.0050077	0.0437582
427	ENSG00000154553	PDLIM3	1.15776e-10	3.68451e-09	0.731012	0.113427	6.03947	0.135835	0.00457566	0.00829006	0.00706244	0.00829006
1619	ENSG00000131944	FAAP24	0.0038678	0.0324441	0.730108	0.252742	4.51555	0.171685	0.0087185	0.05516	0.0190802	0.05516
2291	ENSG00000174370	C11orf45	0.0260513	0.154523	0.729588	0.327839	3.75106	0.316256	0.0763116	-0.0699834	0.0311669	0.0311669
735	ENSG00000131368	MRPS25	6.46881e-07	1.19598e-05	0.728948	0.146473	5.80849	0.187215	0.00690699	0.0145474	0.00805687	0.0145474
201	ENSG00000168036	CTNNB1	6.91697e-18	4.67636e-16	0.728797	0.0845838	10.0169	0.154544	0.000230383	0.00692403	0.0021444	0.00692403
2112	ENSG00000137673	MMP7	0.0177263	0.114054	0.728508	0.307221	3.18188	0.127812	0.0508501	-0.011049	0.0435344	0.0435344
304	ENSG00000127955	GNAI1	1.04136e-13	4.65496e-12	0.728229	0.0979389	6.90374	0.112574	0.00516256	-0.00384971	0.00442947	0.00442947
892	ENSG00000004766	VPS50	1.08702e-05	0.0001656	0.727769	0.165436	5.91682	0.148641	0.00664407	0.020725	0.00757116	0.020725
424	ENSG00000072518	MARK2	1.066e-10	3.4165e-09	0.727718	0.112697	7.75239	0.154482	0.00340607	0.00929459	0.00320347	0.00929459
3286	ENSG00000111319	SCNN1A	0.088121	0.364417	0.727504	0.42659	2.05766	0.124209	0.10294	-0.0919229	0.0790391	0.0790391
5935	ENSG00000123545	NDUFAF4	0.291715	0.667923	0.727237	0.689739	6.98824	0.491518	0.000690041	0.47505	0.00427079	0.47505
390	ENSG00000118276	B4GALT6	2.9385e-11	1.02388e-09	0.726185	0.109207	7.12377	0.137523	0.00789414	-0.00372374	0.00403204	0.00403204
1006	ENSG00000138756	BMP2K	4.16738e-05	0.000562928	0.725978	0.177154	6.95929	0.149784	0.00435051	0.0270331	0.00432416	0.0270331
456	ENSG00000070718	AP3M2	3.72636e-10	1.11047e-08	0.725268	0.115764	5.9346	0.114828	0.00590626	-0.00539038	0.00749496	0.00749496
668	ENSG00000072786	STK10	1.73407e-07	3.5276e-06	0.725058	0.138746	6.26477	0.13283	0.00149404	0.0177564	0.00619818	0.0177564
106	ENSG00000196712	NF1	4.4048e-26	5.64688e-24	0.724819	0.0686162	8.5061	0.122255	0.000738258	0.00396992	0.00254206	0.00396992
704	ENSG00000048342	CC2D2A	3.66453e-07	7.07349e-06	0.724265	0.142415	6.76869	0.121503	0.0155754	-0.0102612	0.00470657	0.00470657
152	ENSG00000185414	MRPL30	3.26874e-21	2.93427e-19	0.722593	0.0764345	8.21497	0.194706	0.00309081	0.00189401	0.00275142	0.00275142
6304	ENSG00000251250	AC091951.3	0.32475	0.700035	0.721753	0.732934	3.47643	0.355031	0.150651	0.386542	0.0367313	0.386542
1402	ENSG00000186297	GABRA5	0.0012354	0.0119742	0.721616	0.22337	3.78614	0.145855	0.0193878	0.00588074	0.0305066	0.0305066
2262	ENSG00000139209	SLC38A4	0.0249236	0.149729	0.721437	0.321699	3.63717	0.160552	0.0701022	-0.0646011	0.0333878	0.0333878
634	ENSG00000164342	TLR3	7.43917e-08	1.59449e-06	0.721399	0.134083	5.22752	0.145102	0.00632523	0.00855348	0.0116531	0.0116531
214	ENSG00000198589	LRBA	4.10672e-17	2.60946e-15	0.721379	0.0857782	7.45937	0.16425	0.003794	-0.000365911	0.00356391	0.00356391
1805	ENSG00000171843	MLLT3	0.00752921	0.0566839	0.720481	0.269592	4.67462	0.16917	0.00690174	0.0657783	0.0171114	0.0657783
2114	ENSG00000134910	STT3A	0.017764	0.114189	0.719985	0.303727	8.17033	0.281848	0.000616752	0.0916332	0.00278836	0.0916332
720	ENSG00000163430	FSTL1	4.80542e-07	9.06957e-06	0.719628	0.142956	8.8306	0.176397	0.000140618	0.0202957	0.00236697	0.0202957
361	ENSG00000166986	MARS1	5.05595e-12	1.90319e-10	0.719513	0.104217	8.36384	0.136627	0.00161267	0.00924848	0.00263772	0.00924848
1815	ENSG00000171100	MTM1	0.00785617	0.0587872	0.719026	0.270494	5.34461	0.157497	0.012157	0.0610103	0.0107645	0.0610103
196	ENSG00000135631	RAB11FIP5	2.81315e-18	1.9504e-16	0.71836	0.0823927	7.92506	0.155725	0.00377238	0.00285975	0.00301617	0.00301617
804	ENSG00000227322	RXRB	2.99711e-06	5.06564e-05	0.718322	0.153783	6.79817	0.118936	0.0190061	-0.00420799	0.00464307	0.00464307
1978	ENSG00000103199	ZNF500	0.0129921	0.0892567	0.717707	0.288934	3.79505	0.252512	0.0531421	0.0268322	0.0303406	0.0303406
333	ENSG00000070366	SMG6	1.02011e-12	4.16284e-11	0.716822	0.100568	5.96267	0.184229	0.00273736	1.74886e-05	0.00737647	0.00737647
194	ENSG00000154447	SH3RF1	2.18869e-18	1.5331e-16	0.716202	0.0818787	6.42806	0.168407	0.0010772	-0.000718467	0.00562691	0.00562691
76	ENSG00000114098	ARMC8	4.99648e-30	9.01705e-28	0.716109	0.0629022	8.58133	0.120659	0.00146037	0.00249169	0.00249632	0.00249632
4294	ENSG00000113578	FGF1	0.159387	0.504463	0.714917	0.508065	3.82579	0.253763	0.0985588	0.159572	0.0297736	0.159572
5302	ENSG00000171962	DRC3	0.241135	0.618487	0.713883	0.609034	1.92418	0.275721	0.134319	0.236604	0.0844257	0.236604
327	ENSG00000102230	PCYT1B	6.69904e-13	2.78389e-11	0.713177	0.099253	6.70328	0.122653	0.0049964	-0.00294415	0.00485476	0.00485476
5739	ENSG00000105127	AKAP8	0.276595	0.654589	0.713053	0.655379	7.43688	0.432897	0.0016054	0.427917	0.003592	0.427917
325	ENSG00000197217	ENTPD4	6.25536e-13	2.61551e-11	0.713025	0.0991028	6.52724	0.159693	0.00450363	-0.00414175	0.00531773	0.00531773
612	ENSG00000162104	ADCY9	3.24847e-08	7.22201e-07	0.712795	0.128955	5.18859	0.166837	0.00466088	0.00608987	0.0119684	0.0119684
502	ENSG00000170515	PA2G4	1.9494e-09	5.27697e-08	0.710794	0.118427	8.07621	0.149626	0.000145567	0.0138793	0.00287071	0.0138793
4862	ENSG00000168172	HOOK3	0.206219	0.576167	0.71037	0.561988	6.7286	0.253739	0.00190591	0.313924	0.00479614	0.313924
752	ENSG00000083290	ULK2	9.06723e-07	1.63849e-05	0.710112	0.1446	5.11596	0.188561	0.00832537	-0.000864828	0.0125838	0.0125838
6356	ENSG00000285277	AC254813.1	0.330059	0.705514	0.710112	0.729072	4.42317	0.526618	0.0114786	0.520067	0.0203035	0.520067
244	ENSG00000163512	AZI2	5.43321e-16	3.0259e-14	0.70855	0.0874603	6.6326	0.118091	0.00262134	0.00182896	0.00502796	0.00502796
146	ENSG00000157837	SPPL3	7.93651e-22	7.38693e-20	0.707197	0.0736606	6.89564	0.220541	0.000980694	0.000185922	0.00444519	0.00444519
1673	ENSG00000276358	PLEKHM1	0.00476421	0.0386975	0.706313	0.250239	5.0911	0.160014	0.0128605	0.0497588	0.0128026	0.0497588
910	ENSG00000140931	CMTM3	1.36389e-05	0.00020367	0.705504	0.1622	6.33331	0.1441	0.00373548	0.0225733	0.00595038	0.0225733
434	ENSG00000067596	DHX8	1.5293e-10	4.7884e-09	0.705144	0.110137	7.06959	0.164508	0.00800488	-0.00760026	0.00412527	0.00412527
893	ENSG00000189164	ZNF527	1.11264e-05	0.000169313	0.704671	0.16037	4.82128	0.118412	0.0102643	-0.00449947	0.0154541	0.0154541
475	ENSG00000089006	SNX5	7.72812e-10	2.21089e-08	0.703943	0.114455	7.92108	0.170223	0.000430769	0.0126691	0.00302023	0.0126691
647	ENSG00000125629	INSIG2	1.02326e-07	2.14916e-06	0.703901	0.132249	5.4534	0.104845	0.00747297	-0.00189033	0.0100168	0.0100168
2133	ENSG00000140497	SCAMP2	0.0187241	0.119276	0.703293	0.299149	6.76231	0.270142	0.0012688	0.0882215	0.00472058	0.0882215
3196	ENSG00000137547	MRPL15	0.0819345	0.348151	0.702484	0.403826	7.58563	0.265981	0.000667801	0.162408	0.00340679	0.162408
94	ENSG00000178719	GRINA	6.14293e-27	8.88045e-25	0.701858	0.0653092	7.30958	0.139465	0.000508932	0.0029339	0.00375636	0.00375636
4121	ENSG00000121413	ZSCAN18	0.145769	0.480577	0.701408	0.482187	6.0984	0.20663	0.0833071	0.149197	0.00683028	0.149197
260	ENSG00000155254	MARVELD1	3.54279e-15	1.85165e-13	0.701173	0.089093	6.22466	0.139599	0.00159014	0.00041875	0.00634742	0.00634742
1134	ENSG00000171714	ANO5	0.000160883	0.0019279	0.700194	0.185549	6.061	0.123491	0.0274515	-0.012828	0.00697681	0.00697681
678	ENSG00000138411	HECW2	2.10994e-07	4.22891e-06	0.697458	0.134401	6.76445	0.114357	0.0133477	-0.012107	0.00471586	0.00471586
897	ENSG00000099203	TMED1	1.16176e-05	0.000176	0.696909	0.158943	4.9388	0.15662	0.0110265	0.0123835	0.0142364	0.0142364
186	ENSG00000169718	DUS1L	6.12942e-19	4.4781e-17	0.694689	0.0781457	6.75264	0.148794	0.00136479	-0.000375255	0.00474196	0.00474196
2096	ENSG00000185155	MIXL1	0.0170271	0.110392	0.694689	0.291137	3.13401	0.240981	0.0400333	0.00862167	0.0447274	0.0447274
3932	ENSG00000243422	RPL23AP49	0.131438	0.454356	0.694269	0.460252	2.45896	0.191311	0.147386	0.0456422	0.0644455	0.0644455
72	ENSG00000198836	OPA1	1.80143e-30	3.39996e-28	0.693468	0.0604431	9.38723	0.147495	0.00146564	0.000119259	0.00218773	0.00218773
1352	ENSG00000162676	GFI1	0.000941898	0.00946706	0.69307	0.209556	4.02603	0.135019	0.0176338	-0.0155747	0.0262799	0.0262799
645	ENSG00000177707	NECTIN3	1.00547e-07	2.12068e-06	0.692407	0.130012	5.77428	0.132998	0.00263865	0.0142644	0.0082189	0.0142644
92	ENSG00000137055	PLAA	2.32939e-27	3.44065e-25	0.692163	0.0638775	7.40974	0.108266	0.000454169	0.00217685	0.00362616	0.00362616
1758	ENSG00000167107	ACSF2	0.00654901	0.0506226	0.691906	0.254476	3.7338	0.154915	0.0332622	-0.0239303	0.0314957	0.0314957
4401	ENSG00000123560	PLP1	0.168565	0.520478	0.691738	0.502413	1.92816	0.270317	0.153004	0.099415	0.0842609	0.099415
551	ENSG00000254087	LYN	6.65285e-09	1.64075e-07	0.691273	0.119196	6.6142	0.134131	0.00913216	-0.00887554	0.00507556	0.00507556
618	ENSG00000148400	NOTCH1	3.78425e-08	8.32106e-07	0.691154	0.12565	5.3	0.147311	0.00469529	0.000912492	0.0110926	0.0110926
305	ENSG00000115944	COX7A2L	1.05232e-13	4.68852e-12	0.690352	0.0928621	6.68989	0.166947	0.00191319	0.00671017	0.00488646	0.00671017
512	ENSG00000163297	ANTXR2	2.67278e-09	7.09382e-08	0.690232	0.115995	5.78445	0.10324	0.00528463	0.00293539	0.00817025	0.00817025
844	ENSG00000167685	ZNF444	5.51479e-06	8.8792e-05	0.689989	0.15184	4.97333	0.124852	0.00915815	-0.00644416	0.0138972	0.0138972
79	ENSG00000175216	CKAP5	3.00093e-29	5.16198e-27	0.689953	0.0614541	7.63951	0.174071	0.000437713	0.00320674	0.0033389	0.0033389
995	ENSG00000196459	TRAPPC2	3.65517e-05	0.000498695	0.689941	0.167126	4.98352	0.169248	0.0141325	-0.00483156	0.0137987	0.0137987
1133	ENSG00000104133	SPG11	0.000160348	0.00192319	0.689586	0.182697	6.28856	0.164439	0.00397238	0.029406	0.00611104	0.029406
117	ENSG00000006652	IFRD1	1.22093e-24	1.41805e-22	0.689239	0.0672626	8.57297	0.136569	0.00118111	0.00334315	0.00250124	0.00334315
421	ENSG00000087258	GNAO1	9.20549e-11	2.97134e-09	0.689206	0.106368	6.10843	0.126316	0.00252503	0.00878909	0.00679141	0.00878909
2510	ENSG00000138744	NAAA	0.0382298	0.206974	0.688598	0.332274	3.71666	0.160809	0.0449258	0.0654801	0.0318251	0.0654801
199	ENSG00000123064	DDX54	5.77618e-18	3.94434e-16	0.688402	0.0797048	6.59144	0.122738	0.00121674	-0.00121286	0.00513612	0.00513612
2104	ENSG00000051108	HERPUD1	0.0173616	0.112132	0.688008	0.289206	6.46722	0.141374	0.00379758	0.0798423	0.00550094	0.0798423
1748	ENSG00000110171	TRIM3	0.00629143	0.0489098	0.687629	0.251677	5.95526	0.123958	0.034834	0.0285072	0.00740752	0.0285072
794	ENSG00000005882	PDK2	2.25871e-06	3.86569e-05	0.687339	0.145352	4.75989	0.132495	0.00499799	0.00546349	0.0161293	0.0161293
336	ENSG00000101266	CSNK2A1	1.12905e-12	4.56627e-11	0.687274	0.0966116	9.62776	0.134736	0.000497286	0.00883652	0.00215218	0.00883652
1311	ENSG00000160712	IL6R	0.000788056	0.00816849	0.687246	0.204723	4.36201	0.149173	0.0207649	-0.0202977	0.0211466	0.0211466
402	ENSG00000059122	FLYWCH1	4.98863e-11	1.68633e-09	0.68604	0.1044	5.83225	0.152701	0.00204632	0.00885301	0.00794695	0.00885301
5533	ENSG00000197471	SPN	0.260766	0.640397	0.685708	0.609745	4.23385	0.316344	0.0222478	0.349541	0.0230023	0.349541
4002	ENSG00000253276	CCDC71L	0.137399	0.46643	0.685694	0.461577	7.88108	0.315836	0.00086103	0.212192	0.00306167	0.212192
2932	ENSG00000235453	SMIM27	0.0629345	0.291684	0.685613	0.368678	4.30964	0.18612	0.0470416	0.0888817	0.0218901	0.0888817
370	ENSG00000145725	PPIP5K2	1.01167e-11	3.71558e-10	0.685212	0.100695	7.28593	0.121347	0.00122778	0.00891168	0.00378849	0.00891168
3145	ENSG00000119522	DENND1A	0.0783259	0.338325	0.684996	0.389095	6.76652	0.288305	0.00240604	0.148989	0.00471133	0.148989
2715	ENSG00000004399	PLXND1	0.0502564	0.251541	0.682823	0.348775	5.93617	0.217627	0.00552285	0.116121	0.00748825	0.116121
881	ENSG00000099364	FBXL19	9.38165e-06	0.000144543	0.682234	0.15397	7.01937	0.118531	0.00669159	0.0170152	0.00421441	0.0170152
671	ENSG00000088826	SMOX	1.82526e-07	3.69596e-06	0.681701	0.130687	7.03349	0.167675	0.00138567	0.0156933	0.00418914	0.0156933
6643	ENSG00000280616	VPS11	0.353827	0.723467	0.681602	0.735125	5.23095	0.529517	0.0908695	0.44954	0.0116258	0.44954
986	ENSG00000167720	SRR	3.15583e-05	0.000434935	0.681506	0.163748	4.80501	0.125985	0.0111829	-0.0108188	0.0156305	0.0156305
3463	ENSG00000144063	MALL	0.0995256	0.390544	0.681067	0.41348	2.83238	0.13341	0.11812	-0.0576439	0.0528455	0.0528455
2608	ENSG00000110455	ACCS	0.0441363	0.229972	0.680925	0.338298	3.09335	0.165123	0.068685	0.0245699	0.0457607	0.0457607
1010	ENSG00000281324	LRP6	4.43518e-05	0.000596729	0.680051	0.166534	4.35758	0.159058	0.00652487	0.00399579	0.0212087	0.0212087
411	ENSG00000156642	NPTN	7.89012e-11	2.60873e-09	0.679975	0.104568	7.75001	0.139955	0.000804881	0.0101297	0.00320621	0.0101297
973	ENSG00000163516	ANKZF1	2.77648e-05	0.000387766	0.678787	0.16196	5.4528	0.124256	0.00645512	0.0197761	0.0100207	0.0197761
64	ENSG00000101811	CSTF2	3.53784e-32	7.51183e-30	0.678593	0.0574676	8.32597	0.111932	0.000637248	0.000347255	0.00266528	0.00266528
1503	ENSG00000179094	PER1	0.00221578	0.0200334	0.678506	0.221758	5.1019	0.191619	0.00673936	0.0424371	0.0127071	0.0424371
296	ENSG00000135905	DOCK10	6.15459e-14	2.8255e-12	0.67788	0.0903268	6.57992	0.159775	0.00299137	0.00153902	0.00516756	0.00516756
546	ENSG00000119661	DNAL1	6.27662e-09	1.56214e-07	0.676149	0.116392	5.59724	0.110621	0.00440691	0.00559844	0.00914028	0.00914028
1554	ENSG00000188611	ASAH2	0.00297307	0.0259981	0.676042	0.227585	5.23548	0.156052	0.0402049	-0.038082	0.0115898	0.0115898
440	ENSG00000156931	VPS8	2.15954e-10	6.66954e-09	0.675439	0.106376	5.95001	0.157807	0.0038862	0.00055919	0.00742963	0.00742963
684	ENSG00000140386	SCAPER	2.50511e-07	4.9769e-06	0.674604	0.130805	5.534	0.132307	0.00760025	-0.00608655	0.00950973	0.00950973
690	ENSG00000166478	ZNF143	2.95566e-07	5.82093e-06	0.672823	0.13125	5.931	0.125321	0.00397463	0.0132521	0.00751032	0.0132521
4888	ENSG00000145907	G3BP1	0.208893	0.580739	0.672143	0.534884	9.39201	0.234681	0.000150359	0.285951	0.00218678	0.285951
1407	ENSG00000173875	ZNF791	0.00126518	0.0122192	0.671839	0.208402	5.53918	0.148012	0.00507603	0.0383554	0.00947857	0.0383554
270	ENSG00000112137	PHACTR1	6.98579e-15	3.51592e-13	0.671741	0.0862895	6.75575	0.143454	0.00271082	-2.55802e-05	0.00473505	0.00473505
89	ENSG00000136205	TNS3	6.56683e-28	1.00266e-25	0.671633	0.0613304	7.81642	0.107953	0.000630128	3.6993e-05	0.00313129	0.00313129
2190	ENSG00000164904	ALDH7A1	0.0213287	0.132345	0.671059	0.291497	7.26754	0.213608	0.00268773	0.0822827	0.00381393	0.0822827
1497	ENSG00000276203	ANKRD20A3P	0.00214618	0.019482	0.67097	0.218613	4.50274	0.138992	0.0285452	-0.0280726	0.0192463	0.0192463
3263	ENSG00000231377	DHX16	0.0868041	0.361449	0.670929	0.391783	7.20812	0.212071	0.0567936	0.0967001	0.00389953	0.0967001
44	ENSG00000049656	CLPTM1L	1.1172e-37	3.45038e-35	0.670205	0.0522384	8.89811	0.124375	0.000386647	0.0023422	0.00233748	0.0023422
2417	ENSG00000093217	XYLB	0.0324391	0.182381	0.668679	0.312619	5.43633	0.151073	0.0199408	0.0777897	0.0101293	0.0777897
765	ENSG00000160408	ST6GALNAC6	1.26327e-06	2.244e-05	0.668312	0.137926	5.51484	0.113987	0.00939697	0.00174695	0.00962657	0.00962657
5457	ENSG00000248643	RBM14-RBM4	0.253581	0.632217	0.668081	0.585167	7.28353	0.271539	0.00654879	0.335871	0.00379178	0.335871
4162	ENSG00000105171	POP4	0.148877	0.486199	0.665995	0.461372	7.27309	0.238237	0.000606307	0.212258	0.00380621	0.212258
1092	ENSG00000115657	ABCB6	0.000111531	0.00138791	0.665839	0.172317	4.85891	0.109906	0.0146396	-0.00922456	0.0150536	0.0150536
1576	ENSG00000122484	RPAP2	0.00328427	0.0283185	0.664099	0.2259	6.82776	0.132772	0.000977121	0.0500535	0.00458114	0.0500535
127	ENSG00000197702	PARVA	1.46649e-23	1.56915e-21	0.663502	0.066325	7.36973	0.120504	0.000721769	0.00127273	0.00367724	0.00367724
541	ENSG00000079332	SAR1A	5.41117e-09	1.3592e-07	0.663469	0.113724	8.48467	0.142087	0.00107291	0.0118603	0.00255569	0.0118603
799	ENSG00000146535	GNA12	2.70862e-06	4.60669e-05	0.662566	0.141219	8.68657	0.119236	0.00177277	0.01817	0.00243765	0.01817
165	ENSG00000120616	EPC1	1.05543e-20	8.69227e-19	0.66177	0.0709267	7.97498	0.118898	0.00206432	0.00196031	0.00296628	0.00296628
132	ENSG00000100297	MCM5	5.30019e-23	5.45639e-21	0.661628	0.0669948	7.18875	0.12915	0.000559598	0.00152789	0.0039287	0.0039287
220	ENSG00000141627	DYM	6.03419e-17	3.72721e-15	0.661213	0.0790494	6.58848	0.123994	0.00110466	0.00171465	0.00514415	0.00514415
463	ENSG00000146872	TLK2	5.05532e-10	1.48373e-08	0.660558	0.106244	6.15123	0.0980669	0.00372884	0.00755893	0.00662652	0.00755893
189	ENSG00000163931	TKT	7.9816e-19	5.73873e-17	0.660451	0.0745406	10.1822	0.104245	0.000178474	0.00537783	0.00215944	0.00537783
2734	ENSG00000285152	RNF31	0.0510497	0.253736	0.660311	0.338437	6.41178	0.153184	0.00226667	0.112273	0.00568069	0.112273
103	ENSG00000227402	SLC39A7	2.99941e-26	3.92689e-24	0.659994	0.0622671	8.07222	0.103499	0.00100285	-0.000221293	0.00287434	0.00287434
2508	ENSG00000156966	B3GNT7	0.0380549	0.206191	0.659903	0.318139	4.01297	0.103421	0.0747147	-0.0697705	0.0264974	0.0264974
2844	ENSG00000224979	LSM2	0.0574513	0.273836	0.6599	0.347341	6.87882	0.182427	0.0466209	0.0740251	0.00447816	0.0740251
306	ENSG00000138758	SEPTIN11	1.08053e-13	4.79848e-12	0.659871	0.0888038	7.07961	0.10111	0.00107137	0.00681475	0.0041077	0.00681475
6276	ENSG00000172519	OR10H5	0.321857	0.696705	0.659215	0.665437	4.61245	0.307607	0.0381172	0.404689	0.01786	0.404689
506	ENSG00000121542	SEC22A	2.3288e-09	6.25416e-08	0.656684	0.109941	5.85344	0.0998758	0.00423654	0.0026612	0.00785057	0.00785057
1216	ENSG00000273936	TNFRSF14	0.000396523	0.00442756	0.656228	0.18525	4.6546	0.160722	0.0145855	0.0197322	0.0173496	0.0197322
192	ENSG00000284501	MGAT4B	1.89006e-18	1.33771e-16	0.655701	0.0748205	6.93226	0.115825	0.00122323	-0.00122235	0.00437487	0.00437487
2022	ENSG00000185010	F8	0.0145895	0.0980022	0.655396	0.26834	4.68324	0.119825	0.0450875	0.0269188	0.0170099	0.0269188
387	ENSG00000173889	PHC3	2.59319e-11	9.10565e-10	0.655366	0.0982853	7.05728	0.118244	0.00122214	0.00843787	0.00414694	0.00843787
311	ENSG00000198700	IPO9	1.56173e-13	6.82391e-12	0.655272	0.0887686	7.58251	0.122596	0.000444603	0.00743527	0.0034107	0.00743527
478	ENSG00000131375	CAPN7	8.3547e-10	2.37515e-08	0.655234	0.10675	6.15443	0.124019	0.00478129	-0.00449163	0.00661423	0.00661423
919	ENSG00000062282	DGAT2	1.44684e-05	0.000213941	0.654786	0.15099	5.27146	0.104827	0.0114886	-0.0085699	0.0113092	0.0113092
554	ENSG00000115504	EHBP1	7.85788e-09	1.92745e-07	0.654554	0.113412	6.04991	0.127108	0.00584146	-0.00366996	0.00702079	0.00702079
1935	ENSG00000237984	PTENP1	0.011679	0.0820185	0.654051	0.259369	4.06519	0.123543	0.0416365	0.0156091	0.0256359	0.0256359
4859	ENSG00000087274	ADD1	0.205774	0.57547	0.653603	0.516571	8.62733	0.211246	0.000725161	0.26612	0.00246993	0.26612
1915	ENSG00000164953	TMEM67	0.0110281	0.0782565	0.653521	0.257109	5.24116	0.187395	0.00869811	0.0574069	0.011545	0.0574069
682	ENSG00000174130	TLR6	2.44668e-07	4.87507e-06	0.653313	0.126568	5.14227	0.114278	0.00366282	0.010689	0.0123567	0.0123567
393	ENSG00000154743	TSEN2	3.50268e-11	1.21114e-09	0.653122	0.0986035	6.40211	0.111378	0.00400962	-0.0014629	0.00571303	0.00571303
299	ENSG00000179151	EDC3	7.56175e-14	3.43667e-12	0.653075	0.087336	6.54089	0.120868	0.00218212	0.00544545	0.00527781	0.00544545
319	ENSG00000105705	SUGP1	4.03437e-13	1.71859e-11	0.653029	0.0900183	6.56182	0.111349	0.00288531	0.00320012	0.00521799	0.00521799
2404	ENSG00000111490	TBC1D30	0.03185	0.179991	0.652946	0.304221	4.85249	0.123416	0.0157325	0.076818	0.0151213	0.076818
763	ENSG00000102271	KLHL4	1.18048e-06	2.10243e-05	0.652737	0.134339	5.30026	0.125767	0.00695634	-0.00404152	0.0110906	0.0110906
2205	ENSG00000102003	SYP	0.0222709	0.137251	0.651792	0.285159	3.02996	0.116538	0.033907	0.0148057	0.0474087	0.0474087
371	ENSG00000171953	ATPAF2	1.05257e-11	3.85537e-10	0.651491	0.0958198	6.24883	0.139198	0.00292427	0.000453355	0.00625716	0.00625716
3816	ENSG00000061455	PRDM6	0.123836	0.440873	0.650967	0.423017	3.04322	0.231502	0.12779	0.0511528	0.0470601	0.0511528
979	ENSG00000178537	SLC25A20	3.01726e-05	0.000418811	0.6508	0.155986	5.39093	0.111438	0.0138946	0.0101249	0.0104371	0.0104371
131	ENSG00000131143	COX4I1	5.17258e-23	5.36566e-21	0.650145	0.0658158	7.61176	0.136433	0.000957888	0.00294699	0.00337383	0.00337383
187	ENSG00000142552	RCN3	6.60987e-19	4.80329e-17	0.649617	0.0731446	6.74985	0.125945	0.000601962	0.00151298	0.00474817	0.00474817
2881	ENSG00000230373	GOLGA6L5P	0.0595006	0.280553	0.649337	0.344572	3.1799	0.111954	0.0751464	-0.0536711	0.0435833	0.0435833
56	ENSG00000185624	P4HB	1.37626e-33	3.33965e-31	0.64899	0.0537321	8.66672	0.129426	0.000438885	0.000216379	0.00244825	0.00244825
1951	ENSG00000146006	LRRTM2	0.0120655	0.0840378	0.648535	0.258358	3.89111	0.129455	0.0381523	-0.0274395	0.0285963	0.0285963
9372	ENSG00000183309	ZNF623	0.599137	0.86832	0.647881	1.23255	4.72324	1.1639	0.681996	0.83719	0.0165451	0.83719
2207	ENSG00000130827	PLXNA3	0.0223433	0.137573	0.647682	0.283514	3.89589	0.232069	0.0181055	0.0622746	0.0285116	0.0622746
4282	ENSG00000154217	PITPNC1	0.158544	0.503142	0.647602	0.459297	5.97993	0.421096	0.00590508	0.205049	0.00730461	0.205049
2583	ENSG00000248698	LINC01085	0.0423687	0.222899	0.647438	0.318954	2.80618	0.104716	0.0481302	-0.039863	0.0536015	0.0536015
352	ENSG00000100380	ST13	2.84992e-12	1.0971e-10	0.647268	0.0926663	7.47596	0.0943015	0.000593675	0.00799337	0.00354326	0.00799337
246	ENSG00000135083	CCNJL	8.42072e-16	4.63276e-14	0.647058	0.0804006	7.16336	0.101807	0.00249622	-0.00100738	0.00396803	0.00396803
586	ENSG00000103064	SLC7A6	1.74824e-08	4.05408e-07	0.646844	0.114786	5.99514	0.1315	0.00443391	0.00874184	0.00724198	0.00874184
298	ENSG00000115828	QPCT	7.13286e-14	3.25263e-12	0.646725	0.0863982	6.41637	0.14421	0.0017992	0.00437652	0.00566545	0.00566545
385	ENSG00000118873	RAB3GAP2	2.06613e-11	7.29262e-10	0.646257	0.0964379	7.09638	0.199362	0.00160321	0.00769706	0.00407848	0.00769706
1338	ENSG00000007047	MARK4	0.00089245	0.0090639	0.645386	0.194253	6.07826	0.16325	0.00437651	0.0333576	0.00690886	0.0333576
169	ENSG00000129315	CCNT1	2.90779e-20	2.33811e-18	0.645321	0.069974	7.74983	0.123385	0.00098624	0.00391011	0.00320643	0.00391011
860	ENSG00000080561	MID2	7.01486e-06	0.000110843	0.645125	0.143577	5.97546	0.0993129	0.00623231	0.014382	0.00732315	0.014382
168	ENSG00000145495	MARCHF6	2.47583e-20	2.00262e-18	0.644681	0.0697742	7.07375	0.0842862	0.000750471	0.000835043	0.00411797	0.00411797
126	ENSG00000107130	NCS1	1.03908e-23	1.12064e-21	0.644413	0.0641983	7.37807	0.141096	0.000454915	0.000348809	0.00366651	0.00366651
2296	ENSG00000197043	ANXA6	0.0264032	0.156269	0.644241	0.290169	7.63981	0.197284	0.0013398	0.082858	0.00333853	0.082858
942	ENSG00000235291	PPP1R10	1.95873e-05	0.000282261	0.644133	0.150867	7.16096	0.116298	0.000786606	0.0219742	0.00397182	0.0219742
672	ENSG00000147457	CHMP7	1.82937e-07	3.69596e-06	0.64364	0.1234	6.86995	0.110916	0.00217949	0.0130481	0.00449572	0.0130481
537	ENSG00000140682	TGFB1I1	4.76504e-09	1.20789e-07	0.643286	0.109866	7.50662	0.125561	0.00157343	0.0104971	0.00350521	0.0104971
1825	ENSG00000204634	TBC1D8	0.00827041	0.0615817	0.64322	0.243568	3.64177	0.145743	0.0260295	-0.0221216	0.0332958	0.0332958
1059	ENSG00000040199	PHLPP2	7.72044e-05	0.000990681	0.642564	0.162554	6.30961	0.146889	0.020389	-0.0109293	0.0060349	0.0060349
235	ENSG00000138867	GUCD1	2.13734e-16	1.23593e-14	0.642485	0.0782172	7.03672	0.122003	0.00193454	0.000706587	0.00418338	0.00418338
1130	ENSG00000071073	MGAT4A	0.000154365	0.00185634	0.642311	0.169747	4.65762	0.117194	0.0115005	0.000793668	0.0173135	0.0173135
1329	ENSG00000280962	DUSP16	0.000863355	0.00882779	0.64167	0.192599	4.1744	0.118208	0.0131891	-0.00694713	0.0239051	0.0239051
58	ENSG00000134352	IL6ST	6.94276e-33	1.62664e-30	0.641331	0.0536929	8.98753	0.13187	0.000581056	-0.000320303	0.00230187	0.00230187
124	ENSG00000002586	CD99	7.69385e-24	8.43159e-22	0.640808	0.0636514	7.69287	0.104362	0.000777943	-0.000709349	0.00327356	0.00327356
608	ENSG00000162174	ASRGL1	3.17264e-08	7.09095e-07	0.640554	0.115798	5.63863	0.121648	0.00449825	-0.00253498	0.008911	0.008911
139	ENSG00000188895	MSL1	2.68527e-22	2.62519e-20	0.640551	0.0659559	7.79072	0.0896318	0.00119031	0.000747125	0.00315987	0.00315987
134	ENSG00000166803	PCLAF	9.31064e-23	9.44196e-21	0.639759	0.0651541	7.50101	0.116029	0.000732883	4.484e-05	0.00351217	0.00351217
1210	ENSG00000105321	CCDC9	0.000374907	0.00421043	0.639709	0.179838	4.11748	0.086494	0.00754622	-0.00687997	0.0247954	0.0247954
943	ENSG00000177663	IL17RA	1.95717e-05	0.000282261	0.639648	0.14981	6.56008	0.117826	0.0172202	-0.0089949	0.00522289	0.00522289
1484	ENSG00000185272	RBM11	0.00192115	0.017592	0.639282	0.206077	4.47529	0.132903	0.0228615	0.0057816	0.019606	0.019606
4522	ENSG00000139364	TMEM132B	0.178358	0.535981	0.639192	0.474943	3.74177	0.355446	0.175522	0.0500488	0.0313434	0.0500488
2939	ENSG00000165566	AMER2	0.0639125	0.295511	0.639141	0.344961	3.23615	0.156536	0.0481645	0.0708337	0.0422122	0.0708337
135	ENSG00000182473	EXOC7	1.08978e-22	1.09696e-20	0.638891	0.0651711	8.37983	0.0974983	0.00162093	-0.000884069	0.00262634	0.00262634
254	ENSG00000147894	C9orf72	1.67455e-15	8.95883e-14	0.63884	0.0802226	7.24817	0.136713	0.00259442	-0.00158431	0.00384125	0.00384125
5387	ENSG00000228836	CT45A5	0.248201	0.626152	0.638826	0.553225	5.98318	0.242018	0.016053	0.290005	0.00729121	0.290005
889	ENSG00000101363	MANBAL	1.057e-05	0.00016157	0.63839	0.144918	7.7518	0.103236	0.000507842	0.0204935	0.00320415	0.0204935
4826	ENSG00000255330	AL096711.2	0.203344	0.572574	0.637875	0.501442	6.51819	0.196792	0.00387933	0.247565	0.00534454	0.247565
1219	ENSG00000196405	EVL	0.000399933	0.00445832	0.63764	0.180118	6.12193	0.103168	0.00261367	0.0298287	0.00673932	0.0298287
588	ENSG00000162734	PEA15	1.9404e-08	4.48437e-07	0.637366	0.113466	9.17164	0.12351	0.000247596	0.012627	0.00224042	0.012627
6831	ENSG00000139220	PPFIA2	0.370375	0.736952	0.637201	0.711344	3.72436	0.283942	0.0670849	0.438925	0.0316768	0.438925
5808	ENSG00000146001	PCDHB18P	0.281717	0.65902	0.637103	0.591844	4.48156	0.256745	0.025646	0.324634	0.0195234	0.324634
1137	ENSG00000082458	DLG3	0.000165968	0.00198359	0.635968	0.168877	5.58333	0.201571	0.0192998	0.000484842	0.00921954	0.00921954
5061	ENSG00000167615	LENG8	0.222737	0.598057	0.635568	0.521264	7.19811	0.214703	0.00313427	0.268581	0.00391452	0.268581
357	ENSG00000087263	OGFOD1	3.32496e-12	1.26563e-10	0.635209	0.091223	6.06718	0.16814	0.00136923	0.0063682	0.0069524	0.0069524
951	ENSG00000111341	MGP	2.11926e-05	0.000302825	0.634683	0.149269	5.2866	0.110106	0.0110877	-0.00857847	0.0111936	0.0111936
755	ENSG00000100246	DNAL4	9.81232e-07	1.76609e-05	0.633951	0.1295	5.20322	0.1027	0.00492154	0.00969223	0.0118487	0.0118487
924	ENSG00000167554	ZNF610	1.52024e-05	0.000223577	0.633546	0.14646	5.74688	0.0847276	0.0130984	-0.00935786	0.00835203	0.00835203
274	ENSG00000109062	SLC9A3R1	8.3371e-15	4.13478e-13	0.633444	0.0816047	6.50404	0.114308	0.00127227	0.00266253	0.00538706	0.00538706
3201	ENSG00000142530	FAM71E1	0.0818106	0.348151	0.633438	0.363987	2.94122	0.120758	0.082693	-0.0174666	0.0497935	0.0497935
211	ENSG00000157985	AGAP1	3.05464e-17	1.971e-15	0.633317	0.074998	7.04516	0.115177	0.00145632	-0.000681822	0.00416838	0.00416838
954	ENSG00000106261	ZKSCAN1	2.24987e-05	0.000320477	0.633279	0.14941	9.32697	0.121014	0.00124632	0.021077	0.00220042	0.021077
694	ENSG00000136935	GOLGA1	3.20793e-07	6.28135e-06	0.632866	0.123829	5.81396	0.121088	0.00730223	-0.0065281	0.0080314	0.0080314
4041	ENSG00000130311	DDA1	0.1401	0.470845	0.63285	0.428929	7.00466	0.283741	0.000687935	0.183292	0.00424095	0.183292
1155	ENSG00000121210	TMEM131L	0.0002036	0.00239542	0.631987	0.17014	5.65023	0.167823	0.00515346	0.0237942	0.00884838	0.0237942
1403	ENSG00000166394	CYB5R2	0.00124001	0.0120104	0.631713	0.195606	4.51146	0.0932036	0.0191288	0.014254	0.0191331	0.0191331
572	ENSG00000124422	USP22	1.16329e-08	2.76364e-07	0.629689	0.110374	8.03188	0.133206	0.000479077	0.0117034	0.00291165	0.0117034
1396	ENSG00000102349	KLF8	0.00120727	0.0117468	0.62926	0.194387	4.75697	0.0950506	0.0216242	0.0101786	0.016162	0.016162
130	ENSG00000010256	UQCRC1	3.76872e-23	3.93947e-21	0.628627	0.063434	7.82238	0.103631	0.000899138	0.00132167	0.00312474	0.00312474
1008	ENSG00000091157	WDR7	4.27793e-05	0.000576714	0.628507	0.153596	5.19688	0.142042	0.0116914	-0.00995596	0.0119004	0.0119004
4091	ENSG00000151117	TMEM86A	0.14354	0.476796	0.628358	0.429578	2.2776	0.124458	0.113784	-0.0932148	0.0707529	0.0707529
346	ENSG00000075856	SART3	2.55164e-12	1.00214e-10	0.627843	0.0896862	7.14573	0.111513	0.00172608	0.00631754	0.00399612	0.00631754
471	ENSG00000163481	RNF25	6.84162e-10	1.9739e-08	0.627519	0.10171	6.15158	0.095108	0.00371969	-0.00129034	0.00662516	0.00662516
826	ENSG00000166987	MBD6	4.44003e-06	7.30454e-05	0.627428	0.136705	5.08082	0.140184	0.00579399	0.00222941	0.0128943	0.0128943
1438	ENSG00000158769	F11R	0.00151853	0.01435	0.627367	0.197838	5.18237	0.126342	0.02712	-0.0257293	0.0120197	0.0120197
2445	ENSG00000143179	UCK2	0.033944	0.188656	0.627269	0.295779	7.01936	0.187268	0.00126498	0.0862202	0.00421443	0.0862202
2530	ENSG00000232838	PET117	0.0396517	0.212975	0.627159	0.304837	4.66544	0.124089	0.0177082	0.0752175	0.0172202	0.0752175
4411	ENSG00000066382	MPPED2	0.169368	0.521774	0.626574	0.455943	3.78491	0.199103	0.0602729	0.147611	0.0305295	0.147611
4241	ENSG00000155330	C16orf87	0.155015	0.496699	0.626424	0.440511	6.72768	0.171761	0.00604179	0.188008	0.00479823	0.188008
1862	ENSG00000116106	EPHA4	0.00919025	0.0670711	0.626388	0.240466	4.0235	0.141076	0.031502	-0.0117996	0.0263219	0.0263219
121	ENSG00000038382	TRIO	3.3648e-24	3.77887e-22	0.626343	0.0617177	8.00199	0.126536	0.00086902	0.00265001	0.00294006	0.00294006
3065	ENSG00000141086	CTRL	0.0717534	0.318126	0.626268	0.347795	2.38557	0.11165	0.0540188	0.0210904	0.0669427	0.0669427
1016	ENSG00000131773	KHDRBS3	4.96781e-05	0.000664444	0.625897	0.154271	5.2651	0.119208	0.0124413	-0.00935618	0.0113582	0.0113582
2000	ENSG00000183311	TUBB	0.0137744	0.0935905	0.625706	0.254033	6.62074	0.144129	0.0594741	-0.0072426	0.0050585	0.0050585
1468	ENSG00000168939	SPRY3	0.00178297	0.0165046	0.625402	0.200181	4.2071	0.132094	0.0166672	-0.00993707	0.0234051	0.0234051
2270	ENSG00000157483	MYO1E	0.0253031	0.151473	0.624996	0.279422	7.42614	0.135966	0.000783539	0.0772933	0.00360549	0.0772933
148	ENSG00000135272	MDFIC	2.03483e-21	1.86834e-19	0.624948	0.0657617	7.31246	0.101023	0.000572105	-0.000399646	0.0037525	0.0037525
2830	ENSG00000171970	ZNF57	0.0564312	0.270969	0.624933	0.327586	5.17347	0.139111	0.0198979	0.0874147	0.0120936	0.0874147
509	ENSG00000147419	CCDC25	2.48932e-09	6.64586e-08	0.624737	0.104784	6.05518	0.194966	0.00397975	0.00309188	0.00699987	0.00699987
547	ENSG00000066827	ZFAT	6.33043e-09	1.57266e-07	0.623673	0.107386	6.76652	0.115955	0.00682037	-0.00530272	0.00471132	0.00471132
744	ENSG00000235162	C12orf75	7.30313e-07	1.3339e-05	0.622734	0.125725	8.05056	0.096233	0.000474159	0.0153327	0.00289423	0.0153327
2879	ENSG00000170667	RASA4B	0.0593651	0.280206	0.622266	0.330031	3.97088	0.24929	0.046558	0.0623621	0.0272082	0.0623621
3199	ENSG00000134291	TMEM106C	0.0818509	0.348151	0.621928	0.35742	8.10732	0.142515	0.00038114	0.127368	0.00284282	0.127368
344	ENSG00000274070	CASTOR2	1.85526e-12	7.32881e-11	0.621821	0.0882648	7.25479	0.123478	0.00395881	-0.00132282	0.00383186	0.00383186
2591	ENSG00000119042	SATB2	0.0429811	0.225423	0.621433	0.307048	7.78503	0.182002	0.00216511	0.0921135	0.00316627	0.0921135
1858	ENSG00000177426	TGIF1	0.00911688	0.0666788	0.62102	0.238154	6.94522	0.137405	0.00169855	0.0550188	0.00435045	0.0550188
277	ENSG00000277909	SPC25	9.74152e-15	4.77897e-13	0.620619	0.0801566	7.05201	0.0975032	0.000767509	0.00565757	0.00415624	0.00565757
545	ENSG00000136738	STAM	6.2652e-09	1.56214e-07	0.62027	0.106768	5.58903	0.130212	0.00221245	2.4444e-05	0.00918692	0.00918692
705	ENSG00000142687	KIAA0319L	3.68127e-07	7.09571e-06	0.620163	0.121965	6.63939	0.135869	0.00230484	0.0125707	0.00501065	0.0125707
1633	ENSG00000173209	AHSA2P	0.00405512	0.0337538	0.620058	0.215759	4.90217	0.089894	0.0319466	-0.000409303	0.0146055	0.0146055
2106	ENSG00000274047	SYNRG	0.0174785	0.112727	0.619813	0.260811	7.32739	0.116341	0.00464759	0.0633747	0.00373258	0.0633747
3612	ENSG00000167774	AC010323.1	0.110522	0.415685	0.619572	0.388239	3.9614	0.22766	0.10395	0.0467795	0.0273703	0.0467795
1312	ENSG00000186792	HYAL3	0.000796346	0.00824813	0.619563	0.18472	5.0227	0.150495	0.020695	-0.0102865	0.0134266	0.0134266
1811	ENSG00000234996	ACTG1P25	0.00781335	0.0586282	0.619432	0.232866	4.02432	0.133896	0.0279184	0.0131718	0.0263083	0.0263083
380	ENSG00000123159	GIPC1	1.49352e-11	5.33868e-10	0.619281	0.0917654	6.26034	0.089482	0.00220637	-0.000105851	0.00621451	0.00621451
1617	ENSG00000178685	PARP10	0.00385315	0.0323812	0.618165	0.213902	4.18125	0.100613	0.0219546	0.00467459	0.0237996	0.0237996
154	ENSG00000166340	TPP1	3.97712e-21	3.50942e-19	0.617456	0.0654555	7.92411	0.121892	0.000561359	0.00372306	0.00301713	0.00372306
240	ENSG00000162704	ARPC5	2.92345e-16	1.66062e-14	0.616805	0.0754368	9.22046	0.0908145	0.000303431	0.00538728	0.00222671	0.00538728
8096	ENSG00000147813	NAPRT	0.47974	0.80578	0.616649	0.87255	5.94671	0.452436	0.0888623	0.672481	0.00744355	0.672481
1042	ENSG00000213753	CENPBD1P1	6.72854e-05	0.000877614	0.616517	0.154683	6.63242	0.096992	0.0188983	-0.0156647	0.00502841	0.00502841
2017	ENSG00000057657	PRDM1	0.0144933	0.0976447	0.615697	0.25184	5.71809	0.167012	0.0292676	0.0341556	0.00849537	0.0341556
2880	ENSG00000179111	HES7	0.0593858	0.280206	0.615494	0.326465	3.09487	0.150336	0.0608579	-0.0324692	0.0457218	0.0457218
758	ENSG00000154864	PIEZO2	1.0547e-06	1.8908e-05	0.615378	0.126072	5.63798	0.153522	0.00697976	-0.00182171	0.00891451	0.00891451
4529	ENSG00000157927	RADIL	0.179061	0.537262	0.615257	0.457899	4.16642	0.182127	0.0373685	0.172303	0.0240284	0.172303
534	ENSG00000149269	PAK1	4.71338e-09	1.19944e-07	0.615021	0.105006	5.91559	0.126103	0.00344987	0.0049414	0.00757645	0.00757645
1102	ENSG00000183735	TBK1	0.000124495	0.00153517	0.614847	0.160237	7.61803	0.115361	0.00184919	0.0238268	0.00336589	0.0238268
2894	ENSG00000139329	LUM	0.0603307	0.283266	0.61321	0.326459	3.09321	0.119788	0.055314	0.0512614	0.0457643	0.0512614
6331	ENSG00000267561	AC093155.3	0.327137	0.702601	0.613127	0.625706	3.35914	0.284168	0.0586876	0.33282	0.0393322	0.33282
981	ENSG00000164220	F2RL2	3.03138e-05	0.000419485	0.613058	0.146978	5.22729	0.109407	0.00994751	-0.00284758	0.0116549	0.0116549
374	ENSG00000127328	RAB3IP	1.19789e-11	4.35243e-10	0.612474	0.0903292	7.02845	0.0998844	0.00396122	0.00403836	0.00419814	0.00419814
1685	ENSG00000284752	GMPR2	0.00507635	0.0409392	0.61142	0.218197	6.72616	0.131207	0.00838987	0.03922	0.00480172	0.03922
221	ENSG00000281665	KIAA1143	6.86447e-17	4.22087e-15	0.611202	0.0732036	8.10732	0.113528	0.00189627	0.00346249	0.00284282	0.00346249
1520	ENSG00000151657	KIN	0.00246148	0.0220058	0.610064	0.201472	5.27292	0.129473	0.0056918	0.034899	0.0112979	0.034899
610	ENSG00000153187	HNRNPU	3.1876e-08	7.10104e-07	0.609192	0.110145	11.0811	0.0985977	5.66576e-05	0.0120753	0.00244479	0.0120753
324	ENSG00000102977	ACD	6.09715e-13	2.55723e-11	0.608926	0.0845931	6.62417	0.0966741	0.00210637	0.00405954	0.00504963	0.00504963
1666	ENSG00000158555	GDPD5	0.00469215	0.0382723	0.608604	0.215249	5.21855	0.149045	0.0162975	0.0300346	0.0117248	0.0300346
1084	ENSG00000169609	C15orf40	9.47758e-05	0.00118811	0.608236	0.155815	4.83381	0.0932429	0.00895849	0.00166352	0.0153197	0.0153197
1017	ENSG00000110047	EHD1	4.97521e-05	0.00066478	0.608152	0.14991	7.31813	0.147334	0.00373652	0.0187364	0.0037449	0.0187364
4173	ENSG00000142611	PRDM16	0.149657	0.487112	0.608089	0.422066	5.43195	0.15172	0.0382178	0.139922	0.0101584	0.139922
379	ENSG00000090989	EXOC1	1.48557e-11	5.32648e-10	0.60743	0.0899988	7.21209	0.102552	0.00420615	-0.00142053	0.00389364	0.00389364
476	ENSG00000122958	VPS26A	7.90824e-10	2.25767e-08	0.607134	0.0987731	6.976	0.0874022	0.00241408	0.00734205	0.00429324	0.00734205
1927	ENSG00000129595	EPB41L4A	0.0114172	0.0805016	0.606975	0.239943	4.22164	0.116797	0.0343872	-0.031291	0.0231854	0.0231854
313	ENSG00000162129	CLPB	1.89008e-13	8.22201e-12	0.60676	0.0824811	7.06543	0.0936083	0.00267054	-0.00117338	0.00413259	0.00413259
1289	ENSG00000147036	LANCL3	0.000669591	0.00705902	0.606578	0.178314	5.80263	0.114182	0.0237116	-0.0203862	0.00808432	0.00808432
6551	ENSG00000154080	CHST9	0.346617	0.718056	0.605774	0.643639	2.7137	0.573681	0.0498694	0.364402	0.0563384	0.364402
350	ENSG00000084764	MAPRE3	2.81479e-12	1.09286e-10	0.605405	0.0866514	6.31225	0.119348	0.00148303	0.00557986	0.00602543	0.00602543
49	ENSG00000100644	HIF1A	3.82578e-35	1.06099e-32	0.605002	0.0489111	9.07778	0.107479	0.000122499	0.000906836	0.00226979	0.00226979
891	ENSG00000172037	LAMB2	1.06754e-05	0.000162815	0.604942	0.137393	5.49786	0.127121	0.00914456	-0.00608944	0.00973216	0.00973216
101	ENSG00000219200	RNASEK	1.86915e-26	2.51484e-24	0.604415	0.0567871	8.02032	0.10933	0.000302213	0.00150498	0.00292256	0.00292256
518	ENSG00000171914	TLN2	3.20145e-09	8.39854e-08	0.603886	0.101992	6.4026	0.12015	0.004691	0.00471685	0.00571137	0.00571137
3599	ENSG00000165775	FUNDC2	0.109469	0.413418	0.602775	0.376597	7.06694	0.200527	0.000972041	0.140853	0.00412992	0.140853
289	ENSG00000165675	ENOX2	2.94639e-14	1.38542e-12	0.602538	0.0792745	7.20679	0.121533	0.00238293	-0.00227501	0.00390152	0.00390152
553	ENSG00000178921	PFAS	7.82264e-09	1.92227e-07	0.602422	0.104365	5.91044	0.108705	0.00252609	0.00836605	0.00759869	0.00836605
549	ENSG00000076067	RBMS2	6.54844e-09	1.6222e-07	0.602402	0.103825	7.71035	0.116161	0.00134283	0.00943671	0.00325267	0.00943671
641	ENSG00000073849	ST6GAL1	9.16106e-08	1.94212e-06	0.60139	0.112565	5.48673	0.0938774	0.00286847	-0.00236244	0.0098023	0.0098023
2070	ENSG00000185250	PPIL6	0.0160681	0.105483	0.601285	0.249769	3.80615	0.121133	0.0322496	-0.02383	0.0301349	0.0301349
4980	ENSG00000145736	GTF2H2	0.215685	0.588594	0.600997	0.485425	7.03681	0.188944	0.00316187	0.232476	0.00418322	0.232476
176	ENSG00000105197	TIMM50	6.51192e-20	5.02787e-18	0.600645	0.0657486	8.08188	0.087691	0.000331902	0.00399098	0.00286558	0.00399098
1185	ENSG00000106100	NOD1	0.000290046	0.00332611	0.600612	0.16573	4.81877	0.0988272	0.0119853	-0.00362856	0.0154813	0.0154813
1337	ENSG00000288427	CLSTN3	0.000888262	0.00902812	0.600361	0.180629	4.74845	0.11432	0.016369	0.00817911	0.016258	0.016258
4040	ENSG00000260001	TGFBR3L	0.140081	0.470845	0.600249	0.406813	4.36876	0.237005	0.0225375	0.142959	0.0210523	0.142959
654	ENSG00000136100	VPS36	1.21356e-07	2.52157e-06	0.600142	0.113417	5.72216	0.0976546	0.0043886	-0.00325951	0.00847491	0.00847491
407	ENSG00000105647	PIK3R2	6.19717e-11	2.06912e-09	0.600111	0.0917755	5.83316	0.101895	0.000479965	0.00131166	0.00794277	0.00794277
266	ENSG00000081791	DELE1	4.5229e-15	2.31059e-13	0.599981	0.076533	6.83311	0.0970061	0.00128716	0.00243623	0.00457014	0.00457014
5291	ENSG00000283802	ADAMTS2	0.240459	0.617576	0.598912	0.510216	3.31918	0.198035	0.101713	0.158607	0.0402505	0.158607
4490	ENSG00000137288	UQCC2	0.176139	0.532979	0.598883	0.442719	7.85851	0.173934	0.00113386	0.194866	0.0030856	0.194866
535	ENSG00000147905	ZCCHC7	4.75579e-09	1.20789e-07	0.59839	0.102193	6.65214	0.0959048	0.00168804	0.00875532	0.00497857	0.00875532
658	ENSG00000078902	TOLLIP	1.31587e-07	2.71754e-06	0.598178	0.113364	5.71477	0.108766	0.00433923	-0.000291129	0.00851213	0.00851213
1365	ENSG00000100092	SH3BP1	0.000987547	0.00983134	0.5981	0.18157	5.75801	0.114302	0.00940164	0.023566	0.00829761	0.023566
190	ENSG00000128641	MYO1B	1.32852e-18	9.5017e-17	0.59799	0.0679279	7.76017	0.108316	0.00141968	0.00146418	0.00319452	0.00319452
606	ENSG00000282092	MED16	3.12207e-08	7.00096e-07	0.5976	0.107978	7.29188	0.129714	0.00213554	0.00952377	0.00378033	0.00952377
3417	ENSG00000126883	NUP214	0.097033	0.385797	0.597531	0.360086	7.29887	0.141062	0.000952986	0.128709	0.00377082	0.128709
611	ENSG00000166347	CYB5A	3.25253e-08	7.22201e-07	0.596675	0.107951	5.77157	0.10549	0.00342152	-0.00033207	0.00823195	0.00823195
1643	ENSG00000138741	TRPC3	0.00423585	0.035034	0.596647	0.208615	3.8455	0.141501	0.0141057	0.00704135	0.0294145	0.0294145
351	ENSG00000101199	ARFGAP1	2.83332e-12	1.09692e-10	0.596001	0.0853166	7.74327	0.0940377	0.000698052	0.00658088	0.00321402	0.00658088
620	ENSG00000163932	PRKCD	4.38163e-08	9.60354e-07	0.595801	0.108827	6.15943	0.113622	0.00524831	-0.00477218	0.00659506	0.00659506
2544	ENSG00000076351	SLC46A1	0.0404628	0.216144	0.595618	0.290688	4.41568	0.118938	0.022196	0.0623036	0.0204054	0.0623036
1631	ENSG00000134253	TRIM45	0.00404159	0.0336733	0.59379	0.206543	5.58786	0.110417	0.014442	0.028218	0.00919358	0.028218
432	ENSG00000111707	SUDS3	1.37958e-10	4.33961e-09	0.593749	0.0925112	6.30988	0.102759	0.0025244	0.0031294	0.00603392	0.00603392
75	ENSG00000136271	DDX56	5.04302e-30	9.01705e-28	0.593609	0.0521457	9.36661	0.095387	0.000527276	0.000140364	0.0021919	0.0021919
1547	ENSG00000280689	BORCS5	0.00279115	0.0245177	0.593587	0.198534	4.40507	0.116552	0.0128762	0.0265395	0.0205503	0.0265395
5239	ENSG00000275145	FRG1	0.235278	0.610269	0.593238	0.499834	3.78472	1.41426	0.219301	-0.196031	0.0305331	0.0305331
5207	ENSG00000065615	CYB5R4	0.233125	0.608063	0.592854	0.497215	6.19815	0.175973	0.00197294	0.24525	0.00644744	0.24525
239	ENSG00000139842	CUL4A	2.93287e-16	1.66062e-14	0.592641	0.0724849	7.22353	0.101851	0.00137726	-0.00115806	0.0038768	0.0038768
1762	ENSG00000169683	LRRC45	0.00661542	0.0510198	0.592418	0.218153	4.07921	0.0936015	0.0214053	0.0261853	0.0254084	0.0261853
226	ENSG00000155097	ATP6V1C1	9.22728e-17	5.54821e-15	0.591596	0.0711538	6.99822	0.110168	0.000810256	-0.000763003	0.00425261	0.00425261
3815	ENSG00000163812	ZDHHC3	0.123752	0.440857	0.591486	0.384278	7.30942	0.134054	0.00177577	0.145894	0.00375657	0.145894
4534	ENSG00000205771	CATSPER2P1	0.179532	0.537724	0.591215	0.440482	3.40619	0.210227	0.0566541	0.13737	0.0382721	0.13737
3324	ENSG00000102189	EEA1	0.0904571	0.369894	0.591204	0.349207	6.14212	0.142435	0.00228183	0.119664	0.00666151	0.119664
847	ENSG00000088970	KIZ	5.80933e-06	9.32031e-05	0.591024	0.130376	6.24749	0.0881718	0.0107359	-0.000904102	0.00626213	0.00626213
6072	ENSG00000187688	TRPV2	0.302537	0.677467	0.590325	0.572571	1.62296	0.361633	0.149082	0.178755	0.0976359	0.178755
1340	ENSG00000144504	ANKMY1	0.000904155	0.00917088	0.589907	0.177749	5.50621	0.101224	0.0219146	-0.00842119	0.00968	0.00968
507	ENSG00000141759	TXNL4A	2.40435e-09	6.44433e-08	0.589482	0.0987767	6.46529	0.107248	0.00184133	0.0079155	0.00550704	0.0079155
800	ENSG00000132535	DLG4	2.76498e-06	4.69666e-05	0.588805	0.125611	6.03752	0.08119	0.00870775	-0.00837895	0.00707025	0.00707025
602	ENSG00000185024	BRF1	2.74607e-08	6.19873e-07	0.588753	0.10595	6.46725	0.0949344	0.00572453	0.00257294	0.00550084	0.00550084
1085	ENSG00000167130	DOLPP1	9.86814e-05	0.00123593	0.587163	0.150794	6.92684	0.134893	0.0137296	0.00900919	0.00438516	0.00900919
93	ENSG00000169813	HNRNPF	5.04068e-27	7.36535e-25	0.586786	0.0545091	8.91553	0.105209	0.000640999	-0.000293209	0.00233024	0.00233024
1693	ENSG00000275395	FCGBP	0.00521231	0.041837	0.586658	0.21	5.10335	0.133379	0.0314057	0.00980652	0.0126942	0.0126942
110	ENSG00000112695	COX7A2	1.8644e-25	2.30321e-23	0.585999	0.0561994	8.15107	0.109017	0.000353667	0.00100348	0.00280471	0.00280471
104	ENSG00000004897	CDC27	3.00535e-26	3.92689e-24	0.585962	0.0552836	8.45062	0.104783	0.000478368	0.00216709	0.00257791	0.00257791
768	ENSG00000221968	FADS3	1.34396e-06	2.378e-05	0.58584	0.121213	5.78993	0.086557	0.00654842	-0.00138249	0.0081442	0.0081442
950	ENSG00000183530	PRR14L	2.1179e-05	0.000302825	0.585563	0.137712	7.85324	0.0952871	0.0024035	0.0165611	0.00309124	0.0165611
589	ENSG00000196141	SPATS2L	1.98447e-08	4.57844e-07	0.585259	0.104262	8.01995	0.086945	0.000951735	0.00991881	0.00292292	0.00991881
2346	ENSG00000280568	ZNF780A	0.0289642	0.167773	0.584916	0.267822	5.74311	0.148933	0.0215778	0.0501508	0.00837064	0.0501508
426	ENSG00000156639	ZFAND3	1.14119e-10	3.64028e-09	0.584485	0.0906606	7.43875	0.108171	0.00100937	0.00720999	0.00358967	0.00720999
1695	ENSG00000154917	RAB6B	0.00525988	0.0421691	0.584419	0.209419	3.97959	0.0866923	0.0167964	-0.00621726	0.0270599	0.0270599
770	ENSG00000164081	TEX264	1.3855e-06	2.44514e-05	0.58372	0.120926	6.55168	0.105512	0.00290394	0.0117192	0.00524676	0.0117192
1054	ENSG00000282854	ASAP3	7.47875e-05	0.000964219	0.583715	0.147384	5.33399	0.0906895	0.0108805	0.00513816	0.0108414	0.0108414
342	ENSG00000198815	FOXJ3	1.48768e-12	5.91113e-11	0.583527	0.08247	9.64279	0.104087	0.000733882	0.00606742	0.00215075	0.00606742
2222	ENSG00000271605	MILR1	0.0230286	0.140835	0.583462	0.256697	3.75751	0.0935464	0.0348487	0.0269372	0.0310446	0.0310446
571	ENSG00000114861	FOXP1	1.12055e-08	2.66675e-07	0.583432	0.102152	8.7498	0.0786111	0.000353298	0.0100818	0.00240529	0.0100818
1615	ENSG00000143578	CREB3L4	0.00383549	0.0322728	0.583291	0.201734	4.63219	0.105699	0.0230772	-0.020957	0.0176194	0.0176194
1539	ENSG00000102471	NDFIP2	0.00266885	0.0235611	0.5831	0.19414	7.63126	0.100253	0.00152718	0.036163	0.00334922	0.036163
6513	ENSG00000066926	FECH	0.343432	0.716443	0.582571	0.614912	6.3015	0.245625	0.00242821	0.375688	0.00606413	0.375688
631	ENSG00000184178	SCFD2	6.61549e-08	1.42469e-06	0.582333	0.107813	6.61394	0.0997518	0.00654745	-0.00234934	0.00507624	0.00507624
1161	ENSG00000135678	CPM	0.000224526	0.00262798	0.581616	0.157633	4.97506	0.132264	0.0109676	-0.00588008	0.0138804	0.0138804
772	ENSG00000106683	LIMK1	1.41255e-06	2.48641e-05	0.581577	0.120578	8.56204	0.100809	0.000568807	0.0139704	0.00250774	0.0139704
909	ENSG00000082126	MPP4	1.3291e-05	0.000198692	0.581375	0.133488	5.94123	0.147793	0.0103523	-0.00966999	0.00746679	0.00746679
1401	ENSG00000283050	GTF2IP12	0.00122633	0.0118948	0.581148	0.179773	4.76139	0.135862	0.0162057	-0.0103529	0.0161125	0.0161125
429	ENSG00000182544	MFSD5	1.25152e-10	3.96432e-09	0.581	0.0903163	6.91841	0.109043	0.00375579	-0.00222863	0.00440124	0.00440124
114	ENSG00000078808	SDF4	5.6379e-25	6.72047e-23	0.580969	0.0562877	8.63697	0.099544	0.000703763	-0.000645921	0.00246454	0.00246454
1048	ENSG00000101413	RPRD1B	7.00203e-05	0.000907926	0.579875	0.145836	6.06015	0.111228	0.00206363	0.0192045	0.00698018	0.0192045
345	ENSG00000042429	MED17	2.42679e-12	9.55874e-11	0.579725	0.0827297	8.51757	0.0874248	0.00153324	0.00531096	0.00253488	0.00531096
1442	ENSG00000131558	EXOC4	0.00155773	0.0146796	0.57961	0.183206	6.60113	0.109616	0.00200492	0.0315595	0.00511009	0.0315595
2484	ENSG00000158427	TMSB15B	0.0366713	0.200661	0.579374	0.277292	4.8422	0.126523	0.0524768	0.0244138	0.0152302	0.0244138
8198	ENSG00000106123	EPHB6	0.48856	0.809837	0.578996	0.835974	5.92449	0.525166	0.0354569	0.663396	0.00753816	0.663396
65	ENSG00000105281	SLC1A5	3.98678e-32	8.33483e-30	0.578838	0.0490615	9.45339	0.0874789	0.000212013	0.00219502	0.00217555	0.00219502
717	ENSG00000128294	TPST2	4.72053e-07	8.93844e-06	0.578621	0.114866	5.20534	0.11693	0.00136279	0.00942612	0.0118315	0.0118315
2163	ENSG00000067221	STOML1	0.020353	0.127785	0.578599	0.24942	5.50402	0.116867	0.019881	0.0423295	0.00969363	0.0423295
1429	ENSG00000135622	SEMA4F	0.00143409	0.0136374	0.577831	0.181269	5.49044	0.0983272	0.0230795	-0.0131965	0.00977884	0.00977884
5797	ENSG00000132563	REEP2	0.28046	0.657436	0.577823	0.535375	3.61458	0.21565	0.0442042	0.242422	0.0338427	0.242422
531	ENSG00000123992	DNPEP	4.52033e-09	1.15681e-07	0.5778	0.0985345	6.76653	0.107499	0.00143205	0.00827701	0.0047113	0.00827701
526	ENSG00000148737	TCF7L2	3.93311e-09	1.0161e-07	0.577621	0.0981183	6.41727	0.0879504	0.00396473	-0.0028582	0.00566246	0.00566246
1526	ENSG00000158717	RNF166	0.00249204	0.0221916	0.577308	0.19089	4.90745	0.0852449	0.021887	0.000841085	0.0145518	0.0145518
957	ENSG00000178234	GALNT11	2.29987e-05	0.000326615	0.577098	0.136314	6.15456	0.108929	0.00324696	0.0153346	0.00661376	0.0153346
1331	ENSG00000121057	AKAP1	0.000867735	0.00885924	0.576046	0.172975	5.85798	0.14516	0.00218149	0.0277388	0.00783013	0.0277388
373	ENSG00000140983	RHOT2	1.17094e-11	4.26591e-10	0.575561	0.084844	6.55637	0.0887933	0.00196509	0.00354494	0.00523341	0.00523341
3876	ENSG00000230021	AL669831.3	0.12829	0.449776	0.57534	0.378294	2.74816	0.180717	0.0878003	0.00494373	0.0553062	0.0553062
1637	ENSG00000152503	TRIM36	0.0040909	0.0339592	0.575309	0.200382	5.7651	0.116799	0.00427838	0.0358745	0.00826316	0.0358745
4776	ENSG00000137491	SLCO2B1	0.199005	0.566105	0.575225	0.447858	2.04563	0.107456	0.121064	-0.0752135	0.0795132	0.0795132
808	ENSG00000136840	ST6GALNAC4	3.31083e-06	5.56817e-05	0.575116	0.123667	5.79652	0.0774747	0.0071804	-0.00683777	0.00811307	0.00811307
1760	ENSG00000186197	EDARADD	0.00658894	0.0508734	0.57507	0.211661	5.87281	0.0892364	0.0183146	0.0264858	0.00776381	0.0264858
1492	ENSG00000038002	AGA	0.00205988	0.0187612	0.574503	0.186438	4.59856	0.113501	0.0167283	-0.011739	0.018031	0.018031
1799	ENSG00000125730	C3	0.00739393	0.0558511	0.574085	0.214326	4.60756	0.293967	0.0280155	0.010166	0.01792	0.01792
3468	ENSG00000007202	KIAA0100	0.10028	0.392936	0.57387	0.349176	7.31933	0.127604	0.00106153	0.120862	0.00374329	0.120862
903	ENSG00000068024	HDAC4	1.25832e-05	0.000189361	0.573743	0.131375	5.59855	0.123622	0.0081264	-0.00586166	0.00913288	0.00913288
1844	ENSG00000127948	POR	0.00894743	0.0658293	0.573297	0.219313	5.61135	0.131591	0.00474667	0.0433517	0.00906105	0.0433517
2034	ENSG00000165626	BEND7	0.0148252	0.0990458	0.572958	0.235145	6.22582	0.0924903	0.00861627	0.0466767	0.00634306	0.0466767
209	ENSG00000067992	PDK3	2.73324e-17	1.77713e-15	0.572707	0.0677164	7.41601	0.0957514	0.000967264	-0.000747253	0.00361825	0.00361825
2945	ENSG00000129422	MTUS1	0.0644968	0.297504	0.572392	0.309614	3.10781	0.125442	0.0504696	-0.0343507	0.0453912	0.0453912
4629	ENSG00000128039	SRD5A3	0.186015	0.546069	0.572183	0.432666	5.92464	0.175178	0.00416272	0.183037	0.00753753	0.183037
1828	ENSG00000177839	PCDHB9	0.00833665	0.061973	0.571675	0.216698	4.02332	0.085094	0.020633	-0.012692	0.0263249	0.0263249
2727	ENSG00000166167	BTRC	0.0508843	0.253487	0.571369	0.292642	5.43318	0.100736	0.00727666	0.0783625	0.0101502	0.0783625
1035	ENSG00000182149	IST1	6.05556e-05	0.000795063	0.571345	0.142458	7.67982	0.0950274	0.000842014	0.0194521	0.00328931	0.0194521
1202	ENSG00000136770	DNAJC1	0.000347283	0.00392615	0.57084	0.159577	5.1025	0.0786647	0.0127631	-0.0108122	0.0127017	0.0127017
197	ENSG00000080802	CNOT4	3.32823e-18	2.2958e-16	0.570617	0.0655905	7.35813	0.0848493	0.000609865	0.00252045	0.00369225	0.00369225
3307	ENSG00000281406	BLACAT1	0.0896524	0.368396	0.570241	0.335983	2.29387	0.102584	0.0427159	0.0491816	0.0701683	0.0701683
713	ENSG00000116729	WLS	4.42032e-07	8.42465e-06	0.570158	0.112905	7.90839	0.110166	0.000770237	0.0119772	0.00303324	0.0119772
869	ENSG00000140995	DEF8	7.95116e-06	0.000124336	0.5701	0.127639	5.61908	0.102616	0.00727367	-0.00626387	0.00901813	0.00901813
396	ENSG00000107643	MAPK8	4.21468e-11	1.44555e-09	0.569734	0.0863714	8.10075	0.0991172	0.00113994	0.00632008	0.00284865	0.00632008
1037	ENSG00000160972	PPP1R16A	6.11413e-05	0.000801667	0.569474	0.142072	5.12514	0.0940191	0.00768032	-0.00629109	0.012504	0.012504
1221	ENSG00000048649	RSF1	0.000402963	0.00448474	0.568879	0.160785	6.27713	0.137448	0.00253658	0.0233152	0.00615278	0.0233152
5236	ENSG00000064300	NGFR	0.235086	0.610119	0.568683	0.478947	2.92954	0.181606	0.0461475	0.183243	0.0501142	0.183243
1302	ENSG00000114626	ABTB1	0.000753716	0.00786655	0.568429	0.168711	4.63314	0.0968268	0.0108554	0.00793218	0.0176079	0.0176079
5405	ENSG00000141574	SECTM1	0.249816	0.628075	0.567871	0.493459	1.39694	0.106566	0.134935	-0.0689405	0.108567	0.108567
343	ENSG00000083642	PDS5B	1.50654e-12	5.96861e-11	0.567761	0.0802615	6.99577	0.0965787	0.00218484	-3.50752e-07	0.00425708	0.00425708
3013	ENSG00000169245	CXCL10	0.0685464	0.30905	0.56758	0.311618	3.07879	0.0922958	0.0509706	-0.0286141	0.0461352	0.0461352
285	ENSG00000124299	PEPD	2.54504e-14	1.21349e-12	0.567561	0.0744871	6.86675	0.0932897	0.00104624	0.00446274	0.0045021	0.0045021
776	ENSG00000143418	CERS2	1.61267e-06	2.82404e-05	0.567389	0.118286	8.57708	0.0841386	0.000163908	0.0138277	0.00249882	0.0138277
3185	ENSG00000152433	ZNF547	0.0814962	0.347709	0.56733	0.325664	2.99305	0.245586	0.0576675	0.00466451	0.0483896	0.0483896
2267	ENSG00000119227	PIGZ	0.0250135	0.149979	0.567072	0.253022	3.50813	0.0852093	0.0279683	-0.000546882	0.0360519	0.0360519
466	ENSG00000129691	ASH2L	5.37778e-10	1.56821e-08	0.567047	0.0913463	6.95367	0.0784859	0.00400951	-0.000178889	0.00433463	0.00433463
1160	ENSG00000122390	NAA60	0.000223896	0.00262286	0.567027	0.153649	6.6146	0.0970876	0.00244556	0.0211625	0.00507451	0.0211625
3452	ENSG00000203805	PLPP4	0.0988875	0.389518	0.56684	0.343483	3.06064	0.206558	0.0650425	0.0529382	0.0466054	0.0529382
6196	ENSG00000228581	GNL1	0.314657	0.689633	0.566646	0.563547	7.1048	0.220925	0.0227732	0.294813	0.00406401	0.294813
1195	ENSG00000143353	LYPLAL1	0.000316436	0.00359837	0.566421	0.157275	6.40235	0.096195	0.0103322	0.0144033	0.0057122	0.0144033
832	ENSG00000091656	ZFHX4	4.60261e-06	7.51741e-05	0.566185	0.123564	5.57328	0.086142	0.00599051	0.00422143	0.00927746	0.00927746
916	ENSG00000204397	CARD16	1.41389e-05	0.000209752	0.566042	0.130374	5.5738	0.0758776	0.00465938	0.0123379	0.00927444	0.0123379
1592	ENSG00000161642	ZNF385A	0.00348053	0.0297091	0.56597	0.193708	4.63296	0.0741292	0.0199128	0.00425766	0.0176101	0.0176101
1336	ENSG00000139636	LMBR1L	0.00088309	0.00898685	0.565692	0.170115	5.79011	0.145731	0.00422251	0.0247167	0.00814335	0.0247167
998	ENSG00000165959	CLMN	3.78588e-05	0.000514978	0.565526	0.137258	4.99162	0.130413	0.00511886	-0.00406049	0.0137208	0.0137208
167	ENSG00000167085	PHB	2.09857e-20	1.70763e-18	0.565253	0.0610609	8.5906	0.105405	0.00123753	-0.000397059	0.00249091	0.00249091
3009	ENSG00000113845	TIMMDC1	0.0684116	0.308955	0.565167	0.310142	7.09209	0.110767	0.000888918	0.0952989	0.00408594	0.0952989
73	ENSG00000105323	HNRNPUL1	2.65264e-30	4.93791e-28	0.564735	0.0493669	8.93733	0.0947299	0.0001157	0.00226851	0.00232139	0.00232139
215	ENSG00000120549	KIAA1217	4.66326e-17	2.9474e-15	0.564333	0.0672233	7.67224	0.120732	0.00122044	-0.000159631	0.00329853	0.00329853
636	ENSG00000115750	TAF1B	7.96712e-08	1.70228e-06	0.564196	0.105106	6.67588	0.0758938	0.00156368	0.00948362	0.00492016	0.00948362
923	ENSG00000186635	ARAP1	1.4979e-05	0.000220531	0.564042	0.130294	6.67642	0.0899094	0.00267353	0.014303	0.00491886	0.014303
8608	ENSG00000131152	AC010531.1	0.524224	0.828563	0.563629	0.88503	3.12365	0.232144	0.738289	-0.340237	0.044989	0.044989
2615	ENSG00000135426	TESPA1	0.0444035	0.230774	0.563511	0.280317	3.22801	0.226943	0.0361691	-0.00632226	0.0424086	0.0424086
2636	ENSG00000110446	SLC15A3	0.045946	0.236859	0.563399	0.28228	4.50738	0.336969	0.0226165	0.0570653	0.019186	0.0570653
6854	ENSG00000281965	PKD1P3	0.373257	0.739133	0.561878	0.631047	6.92254	0.236668	0.0116084	0.386612	0.00439335	0.386612
2862	ENSG00000184923	NUTM2A	0.0581464	0.276084	0.561665	0.296457	4.42476	0.101638	0.0332352	0.0546516	0.020282	0.0546516
3310	ENSG00000185666	SYN3	0.0898454	0.368632	0.561357	0.330947	2.67992	0.183048	0.0521613	0.0158052	0.0573648	0.0573648
1400	ENSG00000167191	GPRC5B	0.00122283	0.0118693	0.561247	0.173572	4.27902	0.0755876	0.00779318	-0.00603796	0.0223342	0.0223342
3894	ENSG00000242028	HYPK	0.129412	0.451565	0.560931	0.369904	5.36491	0.143152	0.0161231	0.120706	0.0106193	0.120706
1414	ENSG00000011132	APBA3	0.00132985	0.0127803	0.560897	0.174764	5.82416	0.143323	0.00530615	0.0252363	0.00798413	0.0252363
962	ENSG00000168904	LRRC28	2.48783e-05	0.000351425	0.560088	0.132851	5.2999	0.067265	0.00655617	-0.00621201	0.0110933	0.0110933
729	ENSG00000005007	UPF1	5.77279e-07	1.07608e-05	0.559888	0.112007	6.59354	0.107701	0.00190323	0.0106424	0.00513047	0.0106424
5398	ENSG00000118997	DNAH7	0.248925	0.626842	0.559776	0.48551	2.97118	0.179506	0.0660792	0.169641	0.048978	0.169641
929	ENSG00000111642	CHD4	1.65477e-05	0.000242052	0.559672	0.129944	9.74954	0.127778	0.000842713	0.0160428	0.00214321	0.0160428
1797	ENSG00000164107	HAND2	0.00734455	0.0555399	0.559525	0.208715	3.76222	0.0852169	0.0126066	0.0213318	0.0309555	0.0309555
1533	ENSG00000135119	RNFT2	0.00257887	0.0228599	0.558796	0.185404	5.82923	0.127253	0.0111842	0.0231905	0.00796079	0.0231905
1869	ENSG00000232312	GPANK1	0.00945833	0.068769	0.558787	0.21533	5.86141	0.206649	0.0129366	0.0334303	0.00781472	0.0334303
372	ENSG00000074416	MGLL	1.09955e-11	4.0166e-10	0.558583	0.0822312	7.16572	0.116401	0.00279765	-3.73189e-05	0.00396433	0.00396433
5656	ENSG00000117505	DR1	0.270277	0.649585	0.558485	0.506597	8.97907	0.186162	0.000106617	0.256534	0.00230508	0.256534
2683	ENSG00000197046	SIGLEC15	0.0489076	0.247652	0.55844	0.283559	5.79231	0.102132	0.00418859	0.0762171	0.00813295	0.0762171
2360	ENSG00000074211	PPP2R2C	0.0298487	0.17187	0.557661	0.256739	4.456	0.125179	0.027423	0.0384919	0.019862	0.0384919
90	ENSG00000173812	EIF1	7.42522e-28	1.12113e-25	0.557271	0.0509392	10.2485	0.0906132	4.15389e-05	0.00255326	0.00216858	0.00255326
1487	ENSG00000239521	CASTOR3	0.00198542	0.0181438	0.557165	0.180172	4.65952	0.0891738	0.0151712	-0.0141303	0.0172908	0.0172908
1245	ENSG00000114316	USP4	0.000473343	0.00516648	0.55631	0.159155	6.71195	0.133205	0.00252136	0.0228088	0.0048345	0.0228088
4291	ENSG00000108465	CDK5RAP3	0.159242	0.50439	0.556151	0.395098	5.99572	0.189911	0.00550564	0.150597	0.00723958	0.150597
5347	ENSG00000168243	GNG4	0.244978	0.622592	0.555893	0.478132	5.11708	0.280382	0.0124649	0.216145	0.012574	0.216145
1309	ENSG00000127554	GFER	0.000777534	0.00807174	0.55546	0.165283	4.70078	0.184956	0.0105136	-0.0102518	0.0168047	0.0168047
780	ENSG00000007392	LUC7L	1.79168e-06	3.12143e-05	0.555418	0.116303	6.33968	0.103491	0.00449488	0.00903157	0.0059279	0.00903157
1182	ENSG00000138780	GSTCD	0.000276054	0.00317369	0.554861	0.152569	6.52709	0.0926359	0.00710184	0.0161754	0.00531818	0.0161754
731	ENSG00000145743	FBXL17	6.22471e-07	1.15715e-05	0.554349	0.111223	7.5861	0.0834593	0.00550633	0.00686428	0.0034062	0.00686428
4971	ENSG00000214447	FAM187A	0.214926	0.587534	0.553821	0.446582	3.67228	0.221353	0.0364035	0.163032	0.0326903	0.163032
1106	ENSG00000074582	BCS1L	0.000128373	0.00157727	0.553817	0.144616	7.588	0.0710632	0.00269552	0.0182184	0.00340381	0.0182184
5276	ENSG00000143815	LBR	0.238528	0.615232	0.553552	0.46964	8.09121	0.178608	0.000337882	0.220224	0.00285718	0.220224
177	ENSG00000147533	GOLGA7	7.38461e-20	5.66946e-18	0.553362	0.0606633	7.67694	0.0795057	0.00038722	0.00167031	0.00329281	0.00329281
1881	ENSG00000161618	ALDH16A1	0.00993004	0.071727	0.553316	0.214608	6.21718	0.0943257	0.0107789	0.0352779	0.00637556	0.0352779
1590	ENSG00000115806	GORASP2	0.00346881	0.0296747	0.552818	0.189139	7.27724	0.0800783	0.000447648	0.0353258	0.00380045	0.0353258
1392	ENSG00000118369	USP35	0.00115983	0.0113225	0.552559	0.170092	5.02435	0.127147	0.0155202	-0.0117392	0.0134112	0.0134112
4112	ENSG00000116191	RALGPS2	0.145236	0.479965	0.552497	0.379315	5.58968	0.212522	0.00659792	0.137282	0.00918319	0.137282
1853	ENSG00000111335	OAS2	0.00902057	0.0661525	0.552369	0.211532	4.92671	0.113774	0.0303888	-0.0292643	0.0143572	0.0143572
173	ENSG00000114416	FXR1	3.35219e-20	2.63312e-18	0.55222	0.059978	7.93184	0.129543	0.000588071	0.00152249	0.00300929	0.00300929
1876	ENSG00000155158	TTC39B	0.00976824	0.0707572	0.551927	0.2136	4.32694	0.121283	0.0239827	-0.00946833	0.0216422	0.0216422
310	ENSG00000180773	SLC36A4	1.50654e-13	6.60401e-12	0.551647	0.0746824	7.24026	0.0804618	0.00172489	0.000315426	0.00385256	0.00385256
314	ENSG00000143190	POU2F1	1.9683e-13	8.51823e-12	0.55162	0.0750408	6.9492	0.101956	0.00128814	0.000431947	0.00434299	0.00434299
1939	ENSG00000157152	SYN2	0.0118255	0.0827872	0.551004	0.218886	5.32388	0.0863412	0.0369957	-0.017291	0.0109153	0.0109153
2645	ENSG00000137869	CYP19A1	0.0462431	0.23766	0.550655	0.276272	4.18237	0.136104	0.0525435	0.017713	0.0237824	0.0237824
614	ENSG00000139131	YARS2	3.53625e-08	7.8264e-07	0.550618	0.0998841	7.24415	0.106264	0.00226341	0.00771342	0.00384698	0.00771342
2725	ENSG00000250770	AC005865.1	0.05079	0.253279	0.550079	0.281622	3.57393	0.111881	0.031524	0.0477872	0.0346735	0.0477872
1537	ENSG00000112139	MDGA1	0.00262437	0.0232027	0.549974	0.1828	4.88256	0.0946173	0.0155812	0.0178345	0.014807	0.0178345
566	ENSG00000134824	FADS2	1.01537e-08	2.43779e-07	0.549404	0.0959132	6.31911	0.0712367	0.00319849	-0.000858002	0.00600085	0.00600085
699	ENSG00000135924	DNAJB2	3.46185e-07	6.73956e-06	0.547755	0.107479	5.82904	0.085364	0.00359008	-0.000248132	0.00796165	0.00796165
750	ENSG00000131931	THAP1	8.94863e-07	1.62137e-05	0.546893	0.111305	6.297	0.0673338	0.00630848	-0.00571505	0.00608038	0.00608038
927	ENSG00000108523	RNF167	1.61398e-05	0.000236595	0.546833	0.126801	7.14715	0.0971526	0.00103653	0.015042	0.00399382	0.015042
715	ENSG00000196754	S100A2	4.52698e-07	8.6038e-06	0.54664	0.108345	5.92216	0.073492	0.00419058	0.00407989	0.00754815	0.00754815
3237	ENSG00000188026	RILPL1	0.0843511	0.354108	0.546432	0.316592	6.667	0.108491	0.00357513	0.0966555	0.00494183	0.0966555
712	ENSG00000103449	SALL1	4.37288e-07	8.34594e-06	0.546271	0.10813	5.91352	0.0816406	0.00347092	0.00822128	0.00758538	0.00822128
906	ENSG00000180098	TRNAU1AP	1.26949e-05	0.000190409	0.545989	0.125075	5.82466	0.0682491	0.00766186	0.00164667	0.00798183	0.00798183
4019	ENSG00000103356	EARS2	0.138311	0.467932	0.545798	0.368257	6.09272	0.222691	0.00228183	0.133332	0.00685237	0.133332
1255	ENSG00000188613	NANOS1	0.000529154	0.00572962	0.545245	0.157333	5.24362	0.133817	0.013228	-0.000220907	0.0115256	0.0115256
2711	ENSG00000125753	VASP	0.0499903	0.250636	0.545103	0.278107	6.83028	0.0922552	0.000778108	0.0765655	0.00457596	0.0765655
596	ENSG00000198055	GRK6	2.64997e-08	6.04203e-07	0.544652	0.0979042	7.36241	0.0732608	0.00189244	0.00769279	0.0036867	0.00769279
473	ENSG00000141480	ARRB2	7.53133e-10	2.16371e-08	0.544345	0.0884467	6.22725	0.0744466	0.00148512	-0.000368593	0.0063377	0.0063377
3830	ENSG00000158169	FANCC	0.124694	0.442411	0.544329	0.354527	6.98282	0.122537	0.00167781	0.124011	0.00428071	0.124011
435	ENSG00000134077	THUMPD3	1.63382e-10	5.10392e-09	0.544286	0.0851468	6.5252	0.0806363	0.00192623	-0.000893571	0.00532375	0.00532375
2918	ENSG00000183807	FAM162B	0.0619541	0.288419	0.544265	0.291577	3.23601	0.11802	0.0428017	0.00439543	0.0422155	0.0422155
989	ENSG00000198218	QRICH1	3.33983e-05	0.000458897	0.544117	0.131145	6.71936	0.0821214	0.0123818	-0.00611864	0.00481733	0.00481733
8202	ENSG00000168826	ZBTB49	0.48896	0.80987	0.543895	0.786018	6.15426	0.394558	0.0109795	0.606845	0.00661491	0.606845
1188	ENSG00000129636	ITFG1	0.000304245	0.00348012	0.543791	0.150565	7.12284	0.0778241	0.00256307	0.0201069	0.0040336	0.0201069
1080	ENSG00000111860	CEP85L	9.00377e-05	0.00113289	0.543702	0.138842	5.95376	0.0734236	0.0118632	-0.011654	0.00741382	0.00741382
2031	ENSG00000145632	PLK2	0.0147089	0.0984142	0.543018	0.222597	9.0821	0.105052	0.000413882	0.0491355	0.00226835	0.0491355
1012	ENSG00000204256	BRD2	4.81481e-05	0.000646526	0.542799	0.133548	9.20217	0.112129	0.000405046	0.0174301	0.00223172	0.0174301
1847	ENSG00000115947	ORC4	0.00894295	0.0658293	0.54279	0.207629	6.84579	0.110391	0.00138636	0.0417235	0.00454424	0.0417235
1228	ENSG00000196365	LONP1	0.000421577	0.00466748	0.54253	0.153857	7.14402	0.0904779	0.00137087	0.0223011	0.00399887	0.0223011
3327	ENSG00000069399	BCL3	0.0906505	0.370283	0.542473	0.320615	5.81707	0.160443	0.00454101	0.098253	0.00801695	0.098253
368	ENSG00000133424	LARGE1	9.83681e-12	3.6324e-10	0.542388	0.079659	7.17102	0.0719065	0.00238954	-0.00168876	0.00395602	0.00395602
292	ENSG00000024422	EHD2	3.97715e-14	1.85087e-12	0.542371	0.0717257	6.93771	0.0872121	0.000779994	-0.000325333	0.00436459	0.00436459
428	ENSG00000196411	EPHB4	1.19196e-10	3.78446e-09	0.542087	0.0841703	6.93351	0.0774594	0.00271213	-0.0023146	0.00437251	0.00437251
340	ENSG00000079432	CIC	1.41305e-12	5.64763e-11	0.541877	0.0765064	6.54878	0.0749821	0.00059815	0.00385477	0.00525508	0.00525508
1066	ENSG00000125450	NUP85	8.22952e-05	0.00104907	0.54148	0.137515	6.6598	0.0856141	0.00475061	0.0141597	0.00495954	0.0141597
217	ENSG00000156052	GNAQ	5.49583e-17	3.44161e-15	0.541008	0.0645936	8.80163	0.087288	0.001792	-0.00153002	0.00238032	0.00238032
3277	ENSG00000184047	DIABLO	0.0872321	0.361732	0.540979	0.316328	8.99977	0.102308	0.000631205	0.0994322	0.0022973	0.0994322
9378	ENSG00000236271	FLOT1	0.599797	0.868442	0.540954	1.03099	5.90429	2.96497	0.725684	0.337259	0.00762541	0.337259
1571	ENSG00000123342	MMP19	0.00320908	0.0277487	0.540509	0.183412	5.60801	0.118517	0.00313638	0.0305035	0.00907974	0.0305035
2708	ENSG00000196172	ZNF681	0.0496066	0.249067	0.539801	0.27494	3.79416	0.0902891	0.0333387	0.0422534	0.0303573	0.0422534
578	ENSG00000130429	ARPC1B	1.34868e-08	3.17079e-07	0.538917	0.0948835	8.33541	0.0776012	0.000681551	0.00832132	0.00265833	0.00832132
242	ENSG00000149084	HSD17B12	3.27435e-16	1.83864e-14	0.538164	0.0659292	7.44074	0.0706911	0.000759477	-0.000622307	0.00358718	0.00358718
536	ENSG00000130164	LDLR	4.77323e-09	1.20789e-07	0.537844	0.0918624	8.67003	0.102028	0.0017217	0.00671701	0.00244648	0.00671701
255	ENSG00000176087	SLC35A4	1.735e-15	9.24586e-14	0.537601	0.0675467	8.94513	0.0891448	0.000579737	0.00398282	0.00231828	0.00398282
625	ENSG00000168101	NUDT16L1	5.99829e-08	1.30417e-06	0.537509	0.0991924	6.35047	0.0726695	0.00394912	0.00470228	0.00589001	0.00589001
150	ENSG00000139168	ZCRB1	2.62158e-21	2.37497e-19	0.537438	0.0567108	8.30453	0.0649383	0.000534817	-4.05296e-05	0.00268129	0.00268129
759	ENSG00000015153	YAF2	1.07459e-06	1.92393e-05	0.537037	0.110106	5.66192	0.0917323	0.00215249	0.00997081	0.00878594	0.00997081
3219	ENSG00000082641	NFE2L1	0.0831554	0.351111	0.536941	0.309893	6.38635	0.167832	0.00175559	0.0942782	0.00576626	0.0942782
1550	ENSG00000132740	IGHMBP2	0.00284926	0.0249853	0.536899	0.179953	4.4731	0.108175	0.0127483	-0.00945133	0.0196349	0.0196349
1768	ENSG00000081189	MEF2C	0.00679664	0.0521925	0.536626	0.198262	5.38528	0.126277	0.00473806	0.0345699	0.0104763	0.0345699
363	ENSG00000140455	USP3	6.53632e-12	2.44656e-10	0.536057	0.0780577	6.91133	0.0919976	0.00167817	-0.0011407	0.00441483	0.00441483
492	ENSG00000068654	POLR1A	1.33627e-09	3.69076e-08	0.535916	0.0883915	6.09387	0.101682	0.000965205	0.000743621	0.00684786	0.00684786
5469	ENSG00000028528	SNX1	0.254739	0.632958	0.535328	0.470033	6.85254	0.157529	0.00268148	0.21825	0.00453058	0.21825
2095	ENSG00000141376	BCAS3	0.0170133	0.110355	0.535173	0.224258	4.3551	0.121306	0.029048	0.0146095	0.0212436	0.0212436
874	ENSG00000257218	GATC	8.52396e-06	0.000132531	0.535153	0.120216	6.88488	0.0720208	0.00998574	0.00149458	0.00446623	0.00446623
1794	ENSG00000175221	MED16	0.00729102	0.0552247	0.534682	0.199266	6.65415	0.116178	0.00569328	0.0340138	0.00497356	0.0340138
155	ENSG00000115677	HDLBP	4.05233e-21	3.55272e-19	0.534641	0.0566882	8.28822	0.0709005	0.000519879	0.00211421	0.00269367	0.00269367
4319	ENSG00000172183	ISG20	0.161528	0.508027	0.534635	0.381896	3.00405	0.133288	0.0500298	0.0958147	0.0480956	0.0958147
1702	ENSG00000145246	ATP10D	0.00543614	0.0434029	0.534556	0.192287	5.39234	0.103981	0.0072128	0.0297616	0.0104274	0.0297616
2201	ENSG00000180448	ARHGAP45	0.0220114	0.135899	0.534184	0.233251	4.48286	0.105922	0.0348996	0.0116216	0.0195063	0.0195063
687	ENSG00000177728	TMEM94	2.90958e-07	5.75521e-06	0.533928	0.104095	5.92522	0.0806303	0.00330083	0.00257371	0.00753503	0.00753503
2642	ENSG00000070061	ELP1	0.0461533	0.237333	0.533911	0.26776	9.42951	0.142347	0.00131091	0.0703846	0.00217973	0.0703846
2021	ENSG00000260727	SLC7A5P1	0.0145896	0.0980022	0.533637	0.218488	3.94291	0.0884821	0.0200483	-0.0190257	0.0276888	0.0276888
1388	ENSG00000105486	LIG1	0.00113784	0.0111398	0.533351	0.163905	5.49204	0.0998893	0.00835098	0.0185139	0.00976874	0.0185139
5717	ENSG00000080947	CROCCP3	0.275141	0.653538	0.532596	0.488038	2.81082	0.308489	0.10148	0.136701	0.0534671	0.136701
4982	ENSG00000206190	ATP10A	0.215932	0.588745	0.531886	0.429836	6.56003	0.134563	0.00531085	0.179448	0.00522303	0.179448
993	ENSG00000103855	CD276	3.5108e-05	0.000480446	0.531779	0.128526	6.68625	0.0646346	0.000980076	0.0155389	0.00489517	0.0155389
6119	ENSG00000100583	SAMD15	0.307317	0.682039	0.531159	0.520301	3.63078	0.16632	0.0699815	0.200731	0.0335159	0.200731
1069	ENSG00000075568	TMEM131	8.36865e-05	0.00106381	0.530704	0.134916	5.99302	0.112055	0.00313976	0.0150626	0.00725064	0.0150626
1807	ENSG00000119862	LGALSL	0.00758046	0.0570066	0.530647	0.198729	4.38789	0.117659	0.0187065	0.00243169	0.0207866	0.0207866
908	ENSG00000092203	TOX4	1.30159e-05	0.000194795	0.529922	0.121546	7.51512	0.143266	0.000717465	0.014056	0.00349467	0.014056
1426	ENSG00000181610	MRPS23	0.00141883	0.0135206	0.529719	0.166015	4.64678	0.109804	0.0101176	-0.00310744	0.0174433	0.0174433
746	ENSG00000196576	PLXNB2	7.56117e-07	1.37733e-05	0.529197	0.106987	7.48963	0.0869386	0.00182308	0.00962314	0.00352629	0.00962314
2275	ENSG00000277117	FP565260.3	0.0254195	0.151836	0.529161	0.236765	3.79798	0.0835693	0.0257712	0.0229627	0.0302863	0.0302863
751	ENSG00000131437	KIF3A	9.02811e-07	1.6336e-05	0.529125	0.107727	6.41766	0.0826542	0.00594396	0.00415363	0.00566117	0.00566117
4079	ENSG00000166411	IDH3A	0.142696	0.475282	0.528883	0.360809	6.91492	0.165682	0.00173207	0.128451	0.00440793	0.128451
1011	ENSG00000135114	OASL	4.67282e-05	0.000628081	0.528801	0.129881	5.14318	0.0974215	0.00452019	-0.00402964	0.012349	0.012349
4835	ENSG00000127022	CANX	0.203638	0.57278	0.528668	0.415863	4.03748	0.180397	0.0206954	0.152247	0.0260903	0.152247
500	ENSG00000166847	DCTN5	1.82784e-09	4.96771e-08	0.528573	0.0879137	6.33661	0.0732281	0.00179012	0.00231399	0.0059387	0.0059387
2068	ENSG00000116016	EPAS1	0.015974	0.104966	0.528485	0.219333	4.31429	0.115772	0.0138906	0.0342164	0.0218233	0.0342164
1891	ENSG00000169224	GCSAML	0.0102207	0.0734471	0.528335	0.205716	4.98925	0.0876058	0.0285755	0.00611731	0.0137436	0.0137436
624	ENSG00000070495	JMJD6	5.75106e-08	1.25242e-06	0.528302	0.0973581	6.93664	0.066727	0.00511201	-0.00401065	0.0043666	0.0043666
241	ENSG00000175582	RAB6A	3.19344e-16	1.80065e-14	0.528292	0.0646958	7.35238	0.07863	0.000485816	4.48111e-05	0.00369973	0.00369973
118	ENSG00000089159	PXN	1.86042e-24	2.14248e-22	0.527987	0.0517321	8.71006	0.0719824	0.000250824	0.00180327	0.00242538	0.00242538
4733	ENSG00000251056	ANKRD20A17P	0.195244	0.56045	0.527764	0.40747	2.70955	0.0867121	0.109568	-0.0596105	0.0564637	0.0564637
1800	ENSG00000152208	GRID2	0.00741606	0.0559872	0.527368	0.196959	4.78497	0.088434	0.0172467	0.021546	0.0158503	0.021546
341	ENSG00000123374	CDK2	1.45642e-12	5.80389e-11	0.526883	0.0744334	8.14251	0.0775545	0.0011521	0.00438824	0.00281207	0.00438824
1886	ENSG00000124783	SSR1	0.0100152	0.0721982	0.52633	0.204376	9.2675	0.0876701	0.000210923	0.0415586	0.00221449	0.0415586
454	ENSG00000116213	WRAP73	3.56901e-10	1.06827e-08	0.526266	0.08391	6.70097	0.0938173	0.0021807	0.00444064	0.00486018	0.00486018
2339	ENSG00000105875	WDR91	0.0286266	0.166313	0.526221	0.240438	4.02814	0.0788313	0.0315656	0.0130998	0.0262449	0.0262449
2144	ENSG00000103495	MAZ	0.0192622	0.122087	0.525852	0.224683	8.33006	0.104137	0.00130929	0.0491731	0.00266227	0.0491731
1723	ENSG00000167280	ENGASE	0.00590395	0.0465634	0.524842	0.190639	4.55668	0.0866701	0.0177885	-0.014805	0.0185546	0.0185546
542	ENSG00000180818	HOXC10	5.42232e-09	1.35948e-07	0.524823	0.0899646	6.53085	0.0706766	0.00278653	0.00148671	0.00530711	0.00530711
3902	ENSG00000158859	ADAMTS4	0.12976	0.452024	0.524138	0.345954	3.11211	0.0571265	0.0744027	-0.0716915	0.0452817	0.0452817
179	ENSG00000133703	KRAS	1.1374e-19	8.63473e-18	0.5241	0.0577524	8.46902	0.0765172	0.000769521	7.7914e-05	0.00256582	0.00256582
613	ENSG00000149260	CAPN5	3.44222e-08	7.63073e-07	0.523596	0.0949005	6.32104	0.079443	0.00301212	-0.000530744	0.00599398	0.00599398
1231	ENSG00000179314	WSCD1	0.000425815	0.00470057	0.523288	0.148512	5.74329	0.0737225	0.013686	-0.00929381	0.00836973	0.00836973
540	ENSG00000131626	PPFIA1	5.11265e-09	1.28659e-07	0.523212	0.089538	6.63094	0.0750422	0.00298486	0.00103059	0.0050322	0.0050322
3921	ENSG00000196381	ZNF781	0.130712	0.452816	0.522012	0.345406	4.74951	0.105615	0.0348767	0.0844286	0.0162461	0.0844286
867	ENSG00000102030	NAA10	7.7876e-06	0.00012206	0.521985	0.116751	6.96519	0.081693	0.00178149	0.0118492	0.00431319	0.0118492
3136	ENSG00000131069	ACSS2	0.0774135	0.335612	0.521853	0.295518	4.31873	0.130219	0.0166625	0.0706682	0.0217596	0.0706682
494	ENSG00000146576	C7orf26	1.39073e-09	3.82564e-08	0.521298	0.0860718	6.26134	0.0805789	0.00119752	-0.000277115	0.00621083	0.00621083
3257	ENSG00000125863	MKKS	0.0859394	0.35856	0.521178	0.303501	7.42173	0.106929	0.00129507	0.0908179	0.00361103	0.0908179
795	ENSG00000156858	PRR14	2.28961e-06	3.91365e-05	0.52109	0.11026	5.58508	0.0916185	0.00294773	0.000277319	0.0092095	0.0092095
730	ENSG00000170348	TMED10	5.86746e-07	1.09223e-05	0.520831	0.104259	8.17324	0.0788628	0.000142033	0.010728	0.00278591	0.010728
1427	ENSG00000143164	DCAF6	0.00142015	0.0135237	0.520753	0.163219	7.54782	0.0916419	0.00144394	0.0251964	0.00345404	0.0251964
297	ENSG00000160211	G6PD	6.94345e-14	3.17692e-12	0.51965	0.069389	7.19905	0.0669404	0.000901726	0.00188266	0.00391311	0.00391311
1836	ENSG00000124212	PTGIS	0.00872342	0.0645657	0.519643	0.198132	4.9334	0.0598822	0.0249662	-0.0166347	0.0142903	0.0142903
2421	ENSG00000141540	TTYH2	0.0326726	0.18339	0.518776	0.242863	3.69514	0.0947374	0.0267402	-0.0247239	0.0322423	0.0322423
1246	ENSG00000103266	STUB1	0.000474317	0.00517294	0.51862	0.148395	5.98339	0.137192	0.00935743	0.0126637	0.00729031	0.0126637
252	ENSG00000125844	RRBP1	1.53164e-15	8.2593e-14	0.518233	0.0649873	7.92589	0.0855725	0.00120803	0.00179465	0.00301532	0.00301532
2467	ENSG00000121236	TRIM6	0.0356711	0.196487	0.517933	0.246558	5.05615	0.0800919	0.0132457	0.047545	0.0131175	0.047545
1273	ENSG00000143612	C1orf43	0.000617862	0.00659555	0.517703	0.151214	8.94948	0.0813811	0.000881917	0.0219837	0.00231656	0.0219837
1918	ENSG00000106799	TGFBR1	0.0111802	0.079129	0.517482	0.203973	8.08186	0.0848141	0.000678777	0.0409261	0.00286559	0.0409261
604	ENSG00000106608	URGCP	2.78957e-08	6.27608e-07	0.517441	0.0931628	6.13618	0.0774985	0.0019949	-0.00105056	0.0066844	0.0066844
7301	ENSG00000180336	MEIOC	0.41178	0.766426	0.517087	0.630006	2.64625	0.300818	0.0641692	0.332739	0.0584025	0.332739
5681	ENSG00000057704	TMCC3	0.272328	0.651394	0.517059	0.471031	4.79055	0.160649	0.034907	0.186963	0.0157888	0.186963
219	ENSG00000062194	GPBP1	5.79386e-17	3.5951e-15	0.516988	0.0617717	8.18608	0.0772267	0.00104057	-0.000313162	0.00277517	0.00277517
329	ENSG00000109929	SC5D	7.28557e-13	3.00923e-11	0.516318	0.0719711	8.11317	0.0627868	0.00234219	-0.00166532	0.00283764	0.00283764
1321	ENSG00000154642	C21orf91	0.000822265	0.0084543	0.516149	0.154296	6.85797	0.0676249	0.00129738	0.0225098	0.00451965	0.0225098
2875	ENSG00000285509	TBCEL-TECTA	0.0589695	0.278726	0.515936	0.27321	3.54156	0.0798431	0.0392973	-0.0178935	0.0353464	0.0353464
3108	ENSG00000136490	LIMD2	0.0750813	0.328313	0.515395	0.289553	6.5064	0.11819	0.00246092	0.0813801	0.00537992	0.0813801
723	ENSG00000149823	VPS51	5.45549e-07	1.02537e-05	0.515292	0.102862	6.86677	0.0645081	0.00207132	0.00850921	0.00450205	0.00850921
405	ENSG00000145730	PAM	6.13535e-11	2.05353e-09	0.515184	0.0787694	7.01358	0.0906381	0.00197979	0.00188109	0.00422483	0.00422483
4432	ENSG00000178752	ERFE	0.171461	0.525693	0.514941	0.37655	4.63471	0.124011	0.0395008	0.102289	0.0175889	0.102289
5773	ENSG00000138792	ENPEP	0.279008	0.656644	0.514762	0.475508	1.75829	0.493588	0.134593	0.0324206	0.0915149	0.0915149
181	ENSG00000157540	DYRK1A	1.79207e-19	1.34544e-17	0.514378	0.0569929	8.49138	0.0815799	0.000696795	0.000126077	0.0025514	0.0025514
722	ENSG00000006042	TMEM98	5.37675e-07	1.01198e-05	0.513755	0.102498	7.18061	0.0647458	0.00175831	0.00874747	0.00394117	0.00874747
2204	ENSG00000142197	DOP1B	0.0222141	0.136963	0.513562	0.224588	6.17853	0.0832667	0.0119394	0.0385002	0.00652203	0.0385002
1692	ENSG00000183484	GPR132	0.00519331	0.0417091	0.513275	0.183654	5.79309	0.187776	0.0253137	0.00841518	0.00812928	0.00841518
503	ENSG00000159082	SYNJ1	2.02507e-09	5.47092e-08	0.513181	0.0855903	8.42197	0.0705988	0.00472855	-0.00400253	0.00259715	0.00259715
504	ENSG00000232045	EHMT2	2.17889e-09	5.8748e-08	0.513148	0.0857551	7.7369	0.0823996	0.00194141	0.00541253	0.00322143	0.00541253
140	ENSG00000173692	PSMD1	3.18413e-22	3.09065e-20	0.512766	0.0528928	9.72284	0.0726431	0.000652982	0.000355067	0.00214467	0.00214467
1856	ENSG00000135709	KIAA0513	0.00907485	0.066443	0.512689	0.196491	4.98702	0.0734124	0.0248437	0.00442374	0.013765	0.013765
158	ENSG00000131473	ACLY	5.40111e-21	4.64529e-19	0.512688	0.0545351	8.97256	0.069567	0.000475318	0.00249876	0.00230757	0.00249876
1877	ENSG00000166548	TK2	0.0098684	0.0714447	0.512522	0.198621	4.56325	0.131748	0.0168574	0.0225928	0.0184717	0.0225928
714	ENSG00000164346	NSA2	4.52084e-07	8.6038e-06	0.512458	0.101565	7.30301	0.072853	0.00158469	0.00873081	0.00376523	0.00873081
455	ENSG00000166016	ABTB2	3.60233e-10	1.07587e-08	0.512455	0.0817267	7.58275	0.0621354	0.00326884	-0.0014155	0.00341041	0.00341041
560	ENSG00000166845	C18orf54	9.08298e-09	2.20408e-07	0.512451	0.0891682	6.89795	0.0682865	0.00351027	0.00311765	0.0044407	0.0044407
739	ENSG00000141232	TOB1	6.88946e-07	1.26686e-05	0.512227	0.103179	6.62879	0.0714621	0.00230454	0.00834137	0.00503772	0.00834137
2716	ENSG00000100280	AP1B1	0.0503651	0.2519	0.512073	0.261682	8.6663	0.128832	0.000648053	0.0678296	0.00244848	0.0678296
2458	ENSG00000137496	IL18BP	0.0349308	0.193114	0.511556	0.24254	5.85683	0.111288	0.0047078	0.0541179	0.00783529	0.0541179
2721	ENSG00000278119	GOLGA8J	0.0507136	0.253084	0.511474	0.261772	3.81278	0.162459	0.0334542	0.0350702	0.0300126	0.0350702
322	ENSG00000086504	MRPL28	5.07461e-13	2.14158e-11	0.510869	0.0707253	7.57185	0.0798579	0.00157801	0.000362778	0.00342406	0.00342406
6790	ENSG00000281818	MANSC1	0.367535	0.735398	0.510567	0.566604	4.07146	0.429655	0.0371655	0.283874	0.025534	0.283874
679	ENSG00000137563	GGH	2.16228e-07	4.32743e-06	0.510473	0.0984554	7.67585	0.101651	0.00108992	0.00860354	0.00329413	0.00860354
747	ENSG00000130734	ATG4D	8.09428e-07	1.47247e-05	0.509254	0.103233	5.84233	0.0636826	0.00275605	0.0048697	0.00790091	0.00790091
191	ENSG00000092853	CLSPN	1.39476e-18	9.92322e-17	0.509246	0.057883	8.67857	0.0766832	0.00090854	-0.00017252	0.0024419	0.0024419
335	ENSG00000120265	PCMT1	1.06389e-12	4.31557e-11	0.509005	0.0714696	8.3937	0.0550432	0.000735493	0.00437241	0.00261661	0.00437241
1932	ENSG00000187535	IFT140	0.0115648	0.0813427	0.508894	0.20153	4.65257	0.0651535	0.0232405	0.00618378	0.0173738	0.0173738
1512	ENSG00000278087	NOMO3	0.00233616	0.0209961	0.508225	0.166971	7.766	0.0791875	0.00290577	0.0249735	0.00318785	0.0249735
2187	ENSG00000141433	ADCYAP1	0.0212375	0.13196	0.507923	0.220478	4.38208	0.0693157	0.0277436	-0.0207228	0.0208669	0.0208669
2657	ENSG00000168495	POLR3D	0.0472463	0.241637	0.507698	0.255885	6.31848	0.113362	0.00433805	0.0611391	0.0060031	0.0611391
3757	ENSG00000275160	AL354718.1	0.120462	0.43571	0.507509	0.326827	3.68667	0.0957491	0.0319622	0.0748537	0.0324077	0.0748537
3667	ENSG00000173482	PTPRM	0.114501	0.424313	0.507362	0.321465	5.36708	0.174608	0.00568166	0.0976581	0.010604	0.0976581
5220	ENSG00000159307	SCUBE1	0.234019	0.609179	0.507311	0.426287	1.56479	0.213649	0.0813573	-0.0668826	0.100363	0.100363
2035	ENSG00000156471	PTDSS1	0.0149035	0.0994226	0.507252	0.208341	7.80271	0.12676	0.000451657	0.0429544	0.00314647	0.0429544
2726	ENSG00000186300	ZNF555	0.0508876	0.253487	0.506982	0.259667	4.54214	0.09937	0.0486881	-0.0476808	0.0187391	0.0187391
290	ENSG00000171792	RHNO1	3.28664e-14	1.54007e-12	0.506661	0.0667846	7.4323	0.0693747	0.000862428	-0.000595983	0.00359775	0.00359775
472	ENSG00000105383	CD33	6.98183e-10	2.01009e-08	0.506583	0.0821508	7.1718	0.0745531	0.00279394	-0.00150054	0.00395482	0.00395482
320	ENSG00000117614	SYF2	4.11994e-13	1.74956e-11	0.506506	0.0698479	7.23925	0.0647408	0.00102471	0.00269954	0.00385401	0.00385401
550	ENSG00000155363	MOV10	6.56031e-09	1.6222e-07	0.506161	0.087242	7.15869	0.118351	0.00166174	0.00594942	0.0039754	0.00594942
1207	ENSG00000138794	CASP6	0.000366341	0.00412501	0.505822	0.141957	5.33624	0.0824421	0.00932669	0.000181015	0.010825	0.010825
1440	ENSG00000110011	DNAJC4	0.00153195	0.0144567	0.50516	0.159429	4.90915	0.058587	0.0108831	-0.00956797	0.0145345	0.0145345
1914	ENSG00000132376	INPP5K	0.0109952	0.0780932	0.50492	0.198564	5.93002	0.0951307	0.0034083	0.0360195	0.00751449	0.0360195
1351	ENSG00000198208	RPS6KL1	0.000941468	0.00946706	0.504869	0.152646	5.58412	0.119144	0.0140857	0.00457403	0.00921497	0.00921497
2487	ENSG00000198203	SULT1C2	0.0368174	0.201171	0.504861	0.241817	3.96703	0.0779099	0.0312013	-0.0149363	0.0272739	0.0272739
3866	ENSG00000101290	CDS2	0.127452	0.447962	0.504742	0.331146	7.62288	0.105872	0.0010381	0.10862	0.00335977	0.10862
564	ENSG00000108671	PSMD11	9.61673e-09	2.31705e-07	0.504227	0.0878849	8.42204	0.0732259	0.00026474	0.00745901	0.0025971	0.00745901
175	ENSG00000088205	DDX18	4.88592e-20	3.79399e-18	0.504201	0.0550048	8.19858	0.0745312	0.000260693	0.000265791	0.00276483	0.00276483
1390	ENSG00000089060	SLC8B1	0.00114033	0.0111498	0.504152	0.154962	5.69672	0.0883206	0.00439001	0.0196231	0.00860417	0.0196231
1191	ENSG00000205937	RNPS1	0.000311512	0.00355129	0.50394	0.139768	9.21789	0.0739965	0.000195356	0.0193399	0.0022274	0.0193399
381	ENSG00000187164	SHTN1	1.49683e-11	5.33868e-10	0.503768	0.0746522	7.28203	0.0726305	0.00056751	0.00500544	0.00379385	0.00500544
408	ENSG00000146063	TRIM41	6.73866e-11	2.2444e-09	0.503658	0.0771729	7.6441	0.0686951	0.00262248	-0.0025477	0.00333318	0.00333318
216	ENSG00000165699	TSC1	5.17831e-17	3.25778e-15	0.503658	0.060084	8.44328	0.0800864	0.00102729	-8.12468e-05	0.0025828	0.0025828
796	ENSG00000198947	DMD	2.36579e-06	4.03879e-05	0.50338	0.106663	5.8597	0.064625	0.00355451	-0.00260328	0.0078224	0.0078224
5550	ENSG00000114859	CLCN2	0.261966	0.641415	0.502829	0.448251	5.46511	0.158522	0.0383688	0.16256	0.00994063	0.16256
1742	ENSG00000189056	RELN	0.00620881	0.0484337	0.502584	0.183657	4.65073	0.0688565	0.0163338	-0.0153593	0.0173959	0.0173959
2041	ENSG00000148341	SH3GLB2	0.0149949	0.0998361	0.501504	0.206168	6.74997	0.0870686	0.00181682	0.0406883	0.00474791	0.0406883
1357	ENSG00000113971	NPHP3	0.000954038	0.00955374	0.501246	0.151721	6.04603	0.0734001	0.0131343	0.00988492	0.00703623	0.00988492
1015	ENSG00000152137	HSPB8	4.95459e-05	0.00066333	0.500529	0.123351	6.45419	0.088631	0.00141757	0.0137979	0.00554232	0.0137979
212	ENSG00000103035	PSMD7	3.38009e-17	2.16661e-15	0.500493	0.059352	7.94138	0.066838	0.000523005	-0.000520499	0.00299966	0.00299966
6214	ENSG00000205085	FAM71F2	0.31566	0.690297	0.50049	0.498787	4.26272	0.355291	0.0110294	0.237759	0.0225735	0.237759
433	ENSG00000168765	GSTM4	1.52053e-10	4.77194e-09	0.500233	0.0781212	6.76181	0.0800785	0.00138126	0.00250709	0.00472166	0.00472166
1214	ENSG00000254986	DPP3	0.000389314	0.00435782	0.50004	0.140967	6.35915	0.0741964	0.00361582	0.0162558	0.00585977	0.0162558
725	ENSG00000100731	PCNX1	5.52814e-07	1.03616e-05	0.500015	0.0998629	6.17206	0.102161	0.00342587	0.00245612	0.00654673	0.00654673
824	ENSG00000033627	ATP6V0A1	4.30477e-06	7.09921e-05	0.499842	0.108753	6.22455	0.0714898	0.00547948	-0.000305763	0.00634783	0.00634783
965	ENSG00000162302	RPS6KA4	2.67231e-05	0.000376311	0.499559	0.11895	6.00903	0.0613252	0.0069639	-0.00277373	0.00718522	0.00718522
3054	ENSG00000149761	NUDT22	0.0708548	0.315274	0.498877	0.276171	5.73551	0.0972262	0.00869086	0.0675795	0.00840824	0.0675795
508	ENSG00000131149	GSE1	2.42091e-09	6.47592e-08	0.498817	0.0836001	6.51264	0.0653806	0.00162782	0.00267542	0.00536115	0.00536115
1344	ENSG00000085117	CD82	0.000920812	0.00931021	0.49868	0.150492	6.63292	0.0617487	0.00270568	0.0199422	0.00502714	0.0199422
4118	ENSG00000186417	GLDN	0.145634	0.480577	0.497638	0.341989	3.20606	0.102899	0.0740153	0.0173519	0.0429413	0.0429413
4839	ENSG00000176619	LMNB2	0.20406	0.573047	0.497611	0.391799	8.10184	0.18939	0.000182672	0.153324	0.00284768	0.153324
1432	ENSG00000066629	EML1	0.00144831	0.0137342	0.49737	0.156168	6.57393	0.0788077	0.00192011	0.0224682	0.00518412	0.0224682
656	ENSG00000198373	WWP2	1.25237e-07	2.59427e-06	0.497312	0.0940867	6.17464	0.0998181	0.00231541	-0.0018559	0.00653689	0.00653689
6864	ENSG00000129244	ATP1B2	0.373175	0.739133	0.496953	0.558034	1.67504	0.305662	0.185244	0.126158	0.0952439	0.126158
4551	ENSG00000132604	TERF2	0.180844	0.539989	0.496727	0.371201	7.09929	0.187767	0.0018134	0.135977	0.00407346	0.135977
630	ENSG00000124784	RIOK1	6.59364e-08	1.42224e-06	0.49672	0.0919527	6.93746	0.0787645	0.00221431	0.006241	0.00436506	0.006241
1234	ENSG00000154920	EME1	0.000436704	0.00480906	0.496605	0.141208	5.61348	0.0543918	0.0108904	-0.00674095	0.00904921	0.00904921
849	ENSG00000070756	PABPC1	5.97092e-06	9.557e-05	0.496289	0.109619	11.8847	0.0540932	7.31785e-05	0.0119431	0.00305675	0.0119431
1639	ENSG00000106246	PTCD1	0.00412111	0.0341683	0.496045	0.172914	4.59521	0.136123	0.0118267	0.000616912	0.0180724	0.0180724
1596	ENSG00000122687	MRM2	0.00353904	0.0301329	0.495888	0.170024	7.42181	0.0654622	0.00280192	0.0261064	0.00361093	0.0261064
1362	ENSG00000165526	RPUSD4	0.000979673	0.00977443	0.495195	0.150227	5.75185	0.119985	0.00671196	0.0158563	0.00832768	0.0158563
4374	ENSG00000171490	RSL1D1	0.165931	0.515428	0.495122	0.357386	8.95744	0.11107	0.000328378	0.127396	0.00231342	0.127396
1083	ENSG00000158186	MRAS	9.38509e-05	0.0011776	0.494976	0.126723	5.8367	0.0673755	0.0081322	-0.00635339	0.00792657	0.00792657
6316	ENSG00000050820	BCAR1	0.326391	0.702236	0.494968	0.504344	4.61633	0.178731	0.0864826	0.167881	0.0178125	0.167881
701	ENSG00000163683	SMIM14	3.4994e-07	6.78365e-06	0.494805	0.0971282	6.16336	0.0666222	0.00285386	-0.00244609	0.00658003	0.00658003
766	ENSG00000131435	PDLIM4	1.32915e-06	2.35794e-05	0.494707	0.102311	8.6955	0.0763509	0.000350797	0.0101167	0.00243296	0.0101167
3665	ENSG00000079482	OPHN1	0.114252	0.423619	0.494138	0.312871	4.45866	0.151482	0.00818208	0.0897059	0.0198265	0.0897059
932	ENSG00000172890	NADSYN1	1.71512e-05	0.000250072	0.493943	0.114895	5.7801	0.0714776	0.00500988	0.000802748	0.00819102	0.00819102
944	ENSG00000055332	EIF2AK2	1.99997e-05	0.000287758	0.493854	0.115795	7.71715	0.0601854	0.00130001	0.0121085	0.00324462	0.0121085
708	ENSG00000175416	CLTB	3.80039e-07	7.29428e-06	0.493847	0.0972391	6.12134	0.0711164	0.00271384	-0.00148302	0.0067416	0.0067416
2258	ENSG00000107863	ARHGAP21	0.0247801	0.149065	0.493743	0.219948	6.80597	0.13156	0.00174082	0.0466364	0.00462658	0.0466364
666	ENSG00000128191	DGCR8	1.7018e-07	3.47234e-06	0.493574	0.0943869	7.8	0.066899	0.00170599	0.00720289	0.00314949	0.00720289
888	ENSG00000103091	WDR59	1.05494e-05	0.000161437	0.49357	0.112032	5.80802	0.0661928	0.00449219	0.00543333	0.00805909	0.00805909
5408	ENSG00000166263	STXBP4	0.250047	0.628307	0.493525	0.429065	6.05149	0.201171	0.0125092	0.171587	0.00701449	0.171587
6447	ENSG00000254788	CKLF-CMTM1	0.338847	0.713437	0.493435	0.515905	3.17866	0.21536	0.0734822	0.192676	0.043614	0.192676
5101	ENSG00000280951	SURF4	0.225387	0.600277	0.492893	0.406568	9.74734	0.187378	0.000112076	0.165185	0.00214332	0.165185
4974	ENSG00000248496	ZBED9	0.21523	0.587852	0.492867	0.397694	3.61153	0.132821	0.124256	-0.00280127	0.0339045	0.0339045
237	ENSG00000167470	MIDN	2.80351e-16	1.60746e-14	0.492501	0.0601969	7.7539	0.068382	0.000421945	0.00294441	0.00320172	0.00320172
2333	ENSG00000078081	LAMP3	0.0283217	0.164965	0.492214	0.224468	3.60778	0.0975368	0.0164053	-0.00843652	0.0339806	0.0339806
461	ENSG00000133773	CCDC59	4.54027e-10	1.33835e-08	0.492031	0.0789243	6.45075	0.0663681	0.000675708	0.00155398	0.00555333	0.00555333
880	ENSG00000064042	LIMCH1	9.28147e-06	0.000143325	0.491799	0.110934	8.19415	0.0521102	0.00953782	-0.00918796	0.00276848	0.00276848
349	ENSG00000107186	MPDZ	2.81267e-12	1.09286e-10	0.491629	0.0703657	8.07273	0.0635974	0.00207745	-0.00173018	0.00287388	0.00287388
1600	ENSG00000228896	SKIV2L	0.00362226	0.0307571	0.491583	0.168969	6.6859	0.107682	0.00351779	0.0250326	0.004896	0.0250326
640	ENSG00000205268	PDE7A	9.08802e-08	1.92964e-06	0.491527	0.0919761	5.94093	0.0980437	0.00099154	-0.000647951	0.00746806	0.00746806
4399	ENSG00000116604	MEF2D	0.168392	0.520253	0.491039	0.3565	7.40645	0.118123	0.00216328	0.124929	0.00363032	0.124929
1271	ENSG00000284571	FLII	0.000609258	0.00651393	0.490871	0.143217	7.74745	0.0598109	0.000711594	0.0197996	0.00320917	0.0197996
1061	ENSG00000154059	IMPACT	8.01827e-05	0.00102599	0.490663	0.124412	5.40764	0.0582376	0.00515611	-0.00356512	0.0103223	0.0103223
4513	ENSG00000250305	TRMT9B	0.177886	0.535036	0.490599	0.364136	3.55004	0.194148	0.0974263	-0.0966671	0.0351691	0.0351691
934	ENSG00000126005	MMP24OS	1.76621e-05	0.00025697	0.490401	0.114244	5.42837	0.0579044	0.00286948	0.000438852	0.0101823	0.0101823
1186	ENSG00000166971	AKTIP	0.000290316	0.0033264	0.490025	0.135224	5.64214	0.0695386	0.00850745	0.0097782	0.00889197	0.0097782
1933	ENSG00000138759	FRAS1	0.0116004	0.0815511	0.490018	0.194138	5.50543	0.0653607	0.0280046	-0.00206047	0.00968487	0.00968487
689	ENSG00000114867	EIF4G1	2.93705e-07	5.79269e-06	0.489945	0.0955534	10.6076	0.0829273	0.000120384	0.00901007	0.00224976	0.00901007
4000	ENSG00000173212	MAB21L3	0.137278	0.466367	0.489879	0.329661	2.59942	0.105586	0.0488067	-0.0419577	0.05987	0.05987
203	ENSG00000084070	SMAP2	9.7271e-18	6.51141e-16	0.48932	0.0570494	8.06672	0.0722935	0.000375271	0.000321249	0.00287936	0.00287936
697	ENSG00000159335	PTMS	3.32798e-07	6.48837e-06	0.48917	0.0958432	7.67659	0.0534143	0.00112651	0.00805941	0.00329324	0.00805941
3173	ENSG00000161204	ABCF3	0.0805204	0.344886	0.489041	0.279824	6.36574	0.168554	0.00182967	0.0764716	0.00583691	0.0764716
1227	ENSG00000173258	ZNF483	0.000421234	0.00466748	0.488709	0.138585	5.52513	0.0703125	0.00642247	0.0127834	0.00956357	0.0127834
2428	ENSG00000105851	PIK3CG	0.0332196	0.185923	0.488363	0.229341	5.13411	0.103699	0.0401706	0.0114936	0.0124267	0.0124267
330	ENSG00000124226	RNF114	9.02696e-13	3.7139e-11	0.487848	0.0682822	7.50413	0.0708722	0.00115415	0.00244057	0.0035083	0.0035083
642	ENSG00000136153	LMO7	9.2251e-08	1.95265e-06	0.487787	0.0913226	6.35759	0.067305	0.00247462	-0.00108696	0.0058652	0.0058652
928	ENSG00000103365	GGA2	1.64758e-05	0.00024126	0.487292	0.113114	5.49693	0.0622126	0.00305679	0.00335129	0.00973799	0.00973799
1005	ENSG00000137310	TCF19	4.16075e-05	0.000562591	0.487172	0.11887	7.03499	0.0783462	0.00313065	0.0109994	0.00418648	0.0109994
1089	ENSG00000186716	BCR	0.00010352	0.00129177	0.487068	0.125462	5.03566	0.070058	0.00243488	0.00807886	0.0133059	0.0133059
477	ENSG00000171148	TADA3	8.18879e-10	2.33286e-08	0.48706	0.0793099	7.38991	0.0669831	0.0026387	-0.00106516	0.00365136	0.00365136
6084	ENSG00000158714	SLAMF8	0.303654	0.678231	0.486642	0.473098	1.57475	0.0836972	0.12393	-0.0491462	0.0998917	0.0998917
248	ENSG00000100227	POLDIP3	1.06414e-15	5.83089e-14	0.486585	0.0606773	8.31155	0.0666455	0.00100571	0.000281342	0.00267602	0.00267602
423	ENSG00000160218	TRAPPC10	1.06255e-10	3.41346e-09	0.486479	0.0753322	6.88699	0.0721323	0.00121286	0.00222132	0.00446209	0.00446209
1345	ENSG00000178445	GLDC	0.000921594	0.00931118	0.486264	0.146755	5.64394	0.0571144	0.012655	-0.00654459	0.00888221	0.00888221
1494	ENSG00000154556	SORBS2	0.0020739	0.0188716	0.486123	0.157861	4.81235	0.0940811	0.00936938	0.0044	0.0155507	0.0155507
3576	ENSG00000179403	VWA1	0.107814	0.4097	0.485846	0.302125	4.03434	0.111886	0.0256963	0.0655833	0.0261422	0.0655833
283	ENSG00000215717	TMEM167B	2.42958e-14	1.16663e-12	0.48582	0.0637094	7.8812	0.0550001	0.000837041	0.00322184	0.00306155	0.00322184
737	ENSG00000099284	MACROH2A2	6.72643e-07	1.24024e-05	0.485799	0.097764	5.83463	0.0628728	0.00162175	0.00611048	0.00793605	0.00793605
1818	ENSG00000215271	HOMEZ	0.00790233	0.0590675	0.485695	0.182852	5.85853	0.0707078	0.0043793	0.0290557	0.00782765	0.0290557
2946	ENSG00000198892	SHISA4	0.0644914	0.297504	0.485458	0.262585	5.53066	0.135401	0.00319303	0.0657578	0.00952998	0.0657578
2025	ENSG00000214013	GANC	0.0146368	0.0982221	0.484837	0.198602	5.24121	0.0783878	0.00722202	0.0322209	0.0115446	0.0322209
2145	ENSG00000147255	IGSF1	0.0193105	0.122336	0.484168	0.206955	4.36513	0.0523253	0.0217274	-0.0118896	0.021103	0.021103
852	ENSG00000011485	PPP5C	6.30193e-06	0.000100513	0.484048	0.107185	7.98362	0.0686829	0.00145612	0.0100326	0.00295783	0.0100326
3049	ENSG00000152527	PLEKHH2	0.0706089	0.314695	0.4839	0.267646	2.78823	0.0605733	0.01751	-0.00474722	0.0541244	0.0541244
2016	ENSG00000155265	GOLGA7B	0.0144249	0.0972319	0.483856	0.197774	4.55891	0.067862	0.0205884	0.00789208	0.0185263	0.0185263
2386	ENSG00000132199	ENOSF1	0.0313102	0.178271	0.483684	0.224645	4.97735	0.0800114	0.0147191	0.0357461	0.0138582	0.0357461
643	ENSG00000162623	TYW3	9.75522e-08	2.06164e-06	0.483665	0.0907231	6.0424	0.0672546	0.00117994	0.00320585	0.00705073	0.00705073
4547	ENSG00000121486	TRMT1L	0.180514	0.539478	0.483468	0.361019	6.27612	0.157638	0.00201378	0.128321	0.00615647	0.128321
836	ENSG00000182973	CNOT10	4.98209e-06	8.09829e-05	0.483444	0.10589	6.30258	0.0720926	0.00287507	0.00833756	0.00606022	0.00833756
769	ENSG00000053900	ANAPC4	1.37505e-06	2.42986e-05	0.483246	0.10008	6.369	0.0596115	0.00419039	-0.00174206	0.00582566	0.00582566
2928	ENSG00000151651	ADAM8	0.0626916	0.290955	0.482202	0.259057	4.34127	0.105131	0.0364634	0.0306474	0.0214387	0.0306474
565	ENSG00000100983	GSS	1.01061e-08	2.43066e-07	0.482201	0.0841694	7.12223	0.0484596	0.00304988	-0.000929548	0.00403461	0.00403461
354	ENSG00000275618	BFAR	2.92188e-12	1.12162e-10	0.482068	0.06905	7.44618	0.0588403	0.00118754	0.00153096	0.00358037	0.00358037
1829	ENSG00000149577	SIDT2	0.00840192	0.0624241	0.482023	0.182898	5.91721	0.0716028	0.00868857	0.024763	0.00756948	0.024763
444	ENSG00000114439	BBX	2.4512e-10	7.50209e-09	0.48196	0.0761386	6.87005	0.0784013	0.00122066	0.00457643	0.00449551	0.00457643
2813	ENSG00000155970	MICU3	0.0552052	0.266685	0.481401	0.251088	3.32717	0.0781258	0.0229796	0.0120179	0.0400656	0.0400656
288	ENSG00000104067	TJP1	2.93369e-14	1.38424e-12	0.481376	0.0633289	8.58159	0.110532	0.00131374	0.00269681	0.00249617	0.00269681
1088	ENSG00000138795	LEF1	0.000102203	0.00127651	0.481183	0.123847	7.26727	0.0998124	0.000827398	0.0145107	0.00381431	0.0145107
1187	ENSG00000288400	EP400P1	0.000294355	0.00336983	0.481049	0.132878	6.06625	0.0720891	0.0107006	0.00575506	0.00695606	0.00695606
748	ENSG00000106665	CLIP2	8.1723e-07	1.48467e-05	0.48098	0.0975379	6.07688	0.0818778	0.00259938	-0.00093867	0.00691426	0.00691426
2590	ENSG00000196814	MVB12B	0.0427813	0.224461	0.48091	0.237388	5.86916	0.148899	0.00720675	0.0491464	0.00778007	0.0491464
1209	ENSG00000105497	ZNF175	0.00037125	0.0041728	0.480904	0.135096	5.0593	0.0967026	0.00516222	0.00465073	0.0130887	0.0130887
6429	ENSG00000184845	DRD1	0.33691	0.712129	0.480236	0.500096	2.99428	0.14888	0.0519781	0.198117	0.0483565	0.198117
1907	ENSG00000168952	STXBP6	0.0107386	0.0765216	0.480176	0.188224	4.89372	0.127984	0.0105202	0.0249079	0.0146919	0.0249079
457	ENSG00000164818	DNAAF5	3.80676e-10	1.13195e-08	0.479843	0.0766308	7.55551	0.061835	0.00139724	0.00447503	0.00344446	0.00447503
8547	ENSG00000237268	AC092447.7	0.52063	0.826983	0.479824	0.746953	2.72657	0.308748	0.0925286	0.46541	0.0559511	0.46541
2349	ENSG00000185189	NRBP2	0.0292071	0.168964	0.479696	0.219975	4.52296	0.0561995	0.0294044	-0.0260805	0.0189847	0.0189847
149	ENSG00000116133	DHCR24	2.18083e-21	1.98895e-19	0.479596	0.050505	9.57553	0.0696742	0.000175215	0.00237554	0.00215787	0.00237554
498	ENSG00000017260	ATP2C1	1.60382e-09	4.37636e-08	0.478658	0.0793326	9.87648	0.142986	0.000690171	0.00560349	0.00214021	0.00560349
5654	ENSG00000025039	RRAGD	0.270356	0.649585	0.478316	0.433947	7.62191	0.130532	0.00282159	0.185489	0.00336098	0.185489
615	ENSG00000197576	HOXA4	3.57076e-08	7.88992e-07	0.478211	0.0867761	6.37606	0.0481017	0.00172868	0.0030474	0.00580141	0.00580141
673	ENSG00000158747	NBL1	1.83044e-07	3.69596e-06	0.477694	0.0915863	6.99671	0.0876237	0.00268961	0.00569844	0.00425536	0.00569844
778	ENSG00000067182	TNFRSF1A	1.64463e-06	2.8726e-05	0.477654	0.0996605	8.04172	0.0800749	0.00101319	0.00891902	0.00290245	0.00891902
3779	ENSG00000110074	FOXRED1	0.121647	0.43746	0.47739	0.308412	6.47399	0.129192	0.00191171	0.0932061	0.00547965	0.0932061
6268	ENSG00000234571	H2BP2	0.321183	0.696325	0.476986	0.480819	5.28237	0.278948	0.0202165	0.210971	0.0112257	0.210971
206	ENSG00000170142	UBE2E1	1.42233e-17	9.38253e-16	0.47688	0.0558847	8.34597	0.0624521	0.000472483	0.00248699	0.00265061	0.00265061
4437	ENSG00000126246	IGFLR1	0.171688	0.526034	0.476853	0.348883	3.13828	0.256594	0.0770993	-0.0148994	0.04462	0.04462
1783	ENSG00000136854	STXBP1	0.00703814	0.0535806	0.476834	0.176931	8.67766	0.0946479	0.0015605	0.0297439	0.00244239	0.0297439
399	ENSG00000134108	ARL8B	4.35107e-11	1.48187e-09	0.476781	0.0723316	7.2216	0.0556973	0.00135224	0.00243838	0.00387962	0.00387962
1258	ENSG00000131779	PEX11B	0.000534391	0.00577252	0.476044	0.13747	6.79066	0.0629606	0.00268321	0.0162148	0.00465906	0.0162148
816	ENSG00000165630	PRPF18	3.98986e-06	6.6386e-05	0.475997	0.10321	5.69775	0.06303	0.00205354	-0.00187532	0.00859885	0.00859885
3771	ENSG00000183831	ANKRD45	0.121157	0.436783	0.475994	0.307106	3.28688	0.167914	0.053309	-0.0117699	0.041005	0.041005
597	ENSG00000186866	POFUT2	2.67543e-08	6.08985e-07	0.475993	0.0855879	6.83567	0.0489737	0.00276042	-0.00221911	0.00456487	0.00456487
6624	ENSG00000043462	LCP2	0.351483	0.720952	0.475986	0.51087	1.49769	0.106734	0.157406	-0.0513922	0.103582	0.103582
2587	ENSG00000171298	GAA	0.0426444	0.224003	0.475238	0.234433	3.74998	0.0604686	0.0237718	-0.01482	0.0311872	0.0311872
1167	ENSG00000105443	CYTH2	0.000245687	0.00286088	0.475112	0.129574	7.21236	0.0639053	0.00127451	0.015515	0.00389324	0.015515
222	ENSG00000130635	COL5A1	7.62225e-17	4.64479e-15	0.475003	0.0569755	8.04492	0.0738141	0.000346743	0.0013048	0.00289946	0.00289946
3959	ENSG00000160097	FNDC5	0.134054	0.460133	0.474796	0.316889	2.82439	0.108026	0.0473434	0.00553862	0.0530753	0.0530753
1418	ENSG00000101974	ATP11C	0.00136982	0.0131273	0.474755	0.148318	7.57085	0.0769058	0.00285126	0.0191469	0.00342531	0.0191469
378	ENSG00000170854	RIOX2	1.38811e-11	4.99021e-10	0.474593	0.0702149	7.20421	0.0559352	0.00102477	-0.000186414	0.00390537	0.00390537
5229	ENSG00000072864	NDE1	0.234481	0.609363	0.474265	0.398912	5.99417	0.179363	0.151885	-0.149122	0.00724596	0.00724596
1181	ENSG00000150456	EEF1AKMT1	0.000273903	0.00315162	0.473992	0.13026	5.16722	0.047692	0.00482195	-0.000615834	0.0121457	0.0121457
1391	ENSG00000162813	BPNT1	0.00115611	0.0112943	0.473988	0.145865	5.27788	0.0720733	0.00713223	0.0141445	0.01126	0.0141445
987	ENSG00000101347	SAMHD1	3.25269e-05	0.00044783	0.473853	0.114044	6.35889	0.0662418	0.0071453	-0.00467517	0.00586065	0.00586065
5843	ENSG00000130304	SLC27A1	0.284788	0.660949	0.47354	0.442715	3.98834	0.147789	0.0237416	0.172255	0.0269115	0.172255
4623	ENSG00000166575	TMEM135	0.185582	0.545506	0.473433	0.357642	5.89603	0.131264	0.00799097	0.119917	0.00766142	0.119917
1203	ENSG00000243335	KCTD7	0.000352913	0.00398648	0.473382	0.132489	6.37542	0.0523319	0.0117496	-0.00813861	0.00580359	0.00580359
233	ENSG00000073921	PICALM	1.50428e-16	8.77327e-15	0.4731	0.0573027	8.61947	0.0538986	0.000431056	0.00285254	0.00247435	0.00285254
2753	ENSG00000240356	RPL23AP7	0.0521399	0.257366	0.472597	0.243359	3.86599	0.109351	0.0301788	0.0120051	0.0290446	0.0290446
5080	ENSG00000250959	GLUD1P3	0.224663	0.599684	0.472389	0.389047	2.01415	0.0638628	0.0705935	-0.0227037	0.0807643	0.0807643
4691	ENSG00000060642	PIGV	0.191761	0.555498	0.472193	0.361727	6.07812	0.124491	0.00524791	0.125598	0.00690939	0.125598
1546	ENSG00000155099	PIP4P2	0.00278811	0.0245069	0.472127	0.157892	6.10589	0.0666866	0.00218449	0.0227455	0.00680123	0.0227455
5761	ENSG00000241015	TPM3P9	0.278263	0.656567	0.471993	0.435326	5.33944	0.1511	0.0102386	0.17927	0.0108018	0.17927
548	ENSG00000164253	WDR41	6.56567e-09	1.6222e-07	0.471449	0.081261	6.68631	0.0794452	0.00170833	0.00386526	0.00489501	0.00489501
790	ENSG00000108094	CUL2	2.18361e-06	3.75608e-05	0.471059	0.0994709	8.38544	0.062825	0.00102948	0.00886498	0.0026224	0.00886498
1002	ENSG00000008869	HEATR5B	3.97887e-05	0.00053961	0.470996	0.114634	5.16671	0.0646341	0.000990884	-0.000541733	0.01215	0.01215
1178	ENSG00000046651	OFD1	0.000263246	0.00303672	0.470959	0.129065	7.20305	0.0673318	0.0127506	-0.0095198	0.0039071	0.0039071
3239	ENSG00000111262	KCNA1	0.0844525	0.354315	0.470577	0.272733	2.967	0.10825	0.0252918	0.0406234	0.0490913	0.0490913
2175	ENSG00000109917	ZPR1	0.0206309	0.128898	0.470428	0.203237	7.04221	0.0747916	0.0012915	0.0400139	0.00417362	0.0400139
4855	ENSG00000119685	TTLL5	0.205455	0.575007	0.47023	0.371383	6.59563	0.194967	0.0013918	0.136533	0.00512482	0.136533
1561	ENSG00000174579	MSL2	0.00306842	0.0267116	0.469924	0.158715	5.98139	0.070031	0.00224161	0.022949	0.00729861	0.022949
2554	ENSG00000109084	TMEM97	0.0409795	0.218038	0.469712	0.22983	7.74325	0.0855031	0.00113856	0.0516831	0.00321404	0.0516831
499	ENSG00000284770	TBCE	1.82056e-09	4.95782e-08	0.469672	0.0781087	7.79074	0.0670292	0.00294113	-0.000112308	0.00315984	0.00315984
4697	ENSG00000177042	TMEM80	0.192286	0.556146	0.469651	0.360204	5.75798	0.128211	0.00987577	0.119871	0.00829774	0.119871
2855	ENSG00000163638	ADAMTS9	0.0576412	0.274356	0.469154	0.247129	5.52651	0.0707843	0.0515176	-0.0345293	0.00955515	0.00955515
1004	ENSG00000174640	SLCO2A1	4.14589e-05	0.000561141	0.468764	0.114355	7.00285	0.0573377	0.00391774	0.00915935	0.00424422	0.00915935
2152	ENSG00000148814	LRRC27	0.0196214	0.123901	0.468483	0.200763	4.88912	0.0922453	0.0255666	0.00217486	0.0147393	0.0147393
5523	ENSG00000184007	PTP4A2	0.260096	0.639951	0.46755	0.415171	9.33702	0.21193	0.000184529	0.172182	0.0021982	0.172182
1286	ENSG00000185619	PCGF3	0.000662565	0.00700124	0.467487	0.13731	6.17024	0.062452	0.00249698	0.0163569	0.00655368	0.0163569
525	ENSG00000081177	EXD2	3.6031e-09	9.32619e-08	0.467265	0.0791779	7.69618	0.059623	0.00299956	0.00213342	0.00326958	0.00326958
842	ENSG00000110514	MADD	5.32241e-06	8.58981e-05	0.465953	0.10237	6.32356	0.0463073	0.00449463	-0.00339572	0.00598498	0.00598498
2403	ENSG00000168556	ING2	0.0318254	0.179973	0.465783	0.216987	4.26161	0.0627237	0.018579	0.0285042	0.0225898	0.0285042
2087	ENSG00000281687	SDHAP2	0.0167517	0.109008	0.465643	0.194658	4.48525	0.0708816	0.0184166	-0.0154969	0.019475	0.019475
805	ENSG00000102359	SRPX2	3.05515e-06	5.15732e-05	0.465148	0.0996659	6.20897	0.174373	0.00326152	0.00667176	0.0064065	0.00667176
669	ENSG00000167747	C19orf48	1.7752e-07	3.60586e-06	0.46484	0.089025	8.13699	0.0612061	0.000438751	0.0074867	0.00281683	0.0074867
3569	ENSG00000281385	AP2A2	0.107251	0.408359	0.464838	0.288598	6.34531	0.115388	0.0280726	0.0552164	0.00590808	0.0552164
7480	ENSG00000123243	ITIH5	0.427716	0.776362	0.464716	0.585944	3.08092	0.214381	0.11339	0.229941	0.0460803	0.229941
5855	ENSG00000224081	SLC44A3-AS1	0.284922	0.660949	0.464709	0.43458	3.01746	0.122598	0.0430298	0.14583	0.0477391	0.14583
3291	ENSG00000102312	PORCN	0.0889465	0.366755	0.464448	0.273047	6.35001	0.106641	0.00397819	0.0705766	0.00589161	0.0705766
3122	ENSG00000216915	GPR89P	0.07626	0.331934	0.464392	0.261952	4.0294	0.0820491	0.0205423	0.0480768	0.0262239	0.0480768
1025	ENSG00000104859	CLASRP	5.33388e-05	0.000707142	0.464387	0.114933	5.62444	0.083926	0.00422107	0.00807613	0.00898856	0.00898856
991	ENSG00000221926	TRIM16	3.44296e-05	0.000472112	0.464304	0.112097	6.49452	0.052637	0.000934224	0.0116314	0.00541606	0.0116314
856	ENSG00000157450	RNF111	6.71961e-06	0.000106674	0.463812	0.103015	5.96376	0.0803197	0.00324016	-0.00270464	0.00737188	0.00737188
952	ENSG00000116977	LGALS8	2.18388e-05	0.000311731	0.46379	0.10925	7.05102	0.0706668	0.000855757	0.0110798	0.004158	0.0110798
7673	ENSG00000117598	PLPPR5	0.442614	0.784029	0.463679	0.603916	3.49451	0.202018	0.144894	0.21982	0.0363425	0.21982
208	ENSG00000025800	KPNA6	2.61719e-17	1.70986e-15	0.463678	0.0547921	8.68292	0.0623461	0.000562589	-0.000412508	0.00243959	0.00243959
3592	ENSG00000035664	DAPK2	0.109153	0.412663	0.463517	0.289334	2.95191	0.0732836	0.0342131	0.00227331	0.0495012	0.0495012
441	ENSG00000132581	SDF2	2.26838e-10	6.98979e-09	0.463467	0.0730793	7.22121	0.0513816	0.00146039	0.0032698	0.00388019	0.00388019
3635	ENSG00000242829	RPS26P21	0.111756	0.417886	0.463205	0.29126	3.16918	0.110479	0.0409838	-0.0389846	0.0438485	0.0438485
4336	ENSG00000103351	CLUAP1	0.163035	0.510573	0.463163	0.332032	5.37128	0.116745	0.00653662	0.103708	0.0105743	0.103708
2295	ENSG00000138442	WDR12	0.0263842	0.156225	0.462931	0.20848	6.53898	0.0692589	0.00205689	0.0414069	0.00528337	0.0414069
2988	ENSG00000185070	FLRT2	0.0670397	0.304887	0.462585	0.252585	3.08395	0.118556	0.0177969	0.0429576	0.0460021	0.0460021
2457	ENSG00000100284	TOM1	0.0348753	0.192886	0.462566	0.219246	5.6851	0.0749079	0.00947147	0.0385973	0.00866423	0.0385973
7118	ENSG00000095539	SEMA4G	0.393748	0.751735	0.462162	0.54191	3.16621	0.18974	0.0708765	0.222789	0.0439222	0.222789
1049	ENSG00000031823	RANBP3	7.12897e-05	0.000923504	0.462052	0.116329	6.49252	0.0671457	0.00258192	0.0109505	0.00542219	0.0109505
1151	ENSG00000101997	CCDC22	0.000193356	0.00228281	0.461972	0.123935	5.43686	0.0465624	0.00523407	-0.00320567	0.0101258	0.0101258
576	ENSG00000039560	RAI14	1.22762e-08	2.8962e-07	0.461808	0.081078	6.59682	0.0610956	0.00145202	-0.000235988	0.00512162	0.00512162
617	ENSG00000108439	PNPO	3.72081e-08	8.19483e-07	0.461237	0.0838062	6.50009	0.0519378	0.00162442	-0.0011606	0.00539906	0.00539906
1169	ENSG00000170873	MTSS1	0.000249595	0.00290141	0.460923	0.125843	6.10774	0.0488429	0.00904245	-0.00827414	0.00679409	0.00679409
2264	ENSG00000130881	LRP3	0.0249551	0.149827	0.460908	0.20557	6.14892	0.0980223	0.00816161	0.0340975	0.00663539	0.0340975
1096	ENSG00000100350	FOXRED2	0.000116895	0.00144935	0.460883	0.119631	6.41769	0.0512729	0.00342816	0.0108834	0.0056611	0.0108834
2310	ENSG00000164743	C8orf48	0.0272584	0.160353	0.460861	0.208743	4.09152	0.0580193	0.0183636	0.00975272	0.0252099	0.0252099
657	ENSG00000205726	ITSN1	1.28863e-07	2.66533e-06	0.460568	0.0872213	6.73791	0.056118	0.00283257	-0.000122509	0.00477499	0.00477499
2882	ENSG00000139624	CERS5	0.0594924	0.280553	0.460127	0.244159	6.46418	0.151907	0.0025953	0.0570184	0.00551054	0.0570184
1971	ENSG00000127616	SMARCA4	0.0126439	0.0871731	0.459205	0.18415	9.62201	0.142521	0.000738338	0.033173	0.00215275	0.033173
958	ENSG00000139323	POC1B	2.33919e-05	0.000331809	0.459119	0.108544	6.38531	0.042684	0.00601209	-0.00573426	0.0057698	0.0057698
1926	ENSG00000151876	FBXO4	0.0113823	0.0803084	0.458826	0.181301	4.49355	0.0627234	0.013504	0.0108266	0.0193661	0.0193661
1067	ENSG00000102786	INTS6	8.2812e-05	0.00105467	0.458677	0.11653	5.72629	0.0685356	0.00512517	0.00168226	0.00845417	0.00845417
2352	ENSG00000162706	CADM3	0.0293493	0.169635	0.458418	0.210403	5.0606	0.0895684	0.0311925	-0.0161837	0.0130769	0.0130769
1159	ENSG00000165698	SPACA9	0.000222573	0.00260961	0.458364	0.124153	5.85837	0.0556177	0.00758569	0.00680406	0.00782839	0.00782839
2675	ENSG00000076662	ICAM3	0.0484502	0.246265	0.457982	0.232078	3.73442	0.0956299	0.0223761	0.0271872	0.0314839	0.0314839
6147	ENSG00000154764	WNT7A	0.309013	0.683125	0.457573	0.449793	0.448273	0.109272	0.0370482	0.0838236	0.165266	0.165266
925	ENSG00000189091	SF3B3	1.52288e-05	0.000223723	0.457442	0.105758	8.32402	0.0604407	0.00036394	0.0108209	0.00266673	0.0108209
6318	ENSG00000187672	ERC2	0.326495	0.702239	0.457388	0.466153	4.53205	0.136158	0.0211033	0.196195	0.018868	0.196195
2332	ENSG00000250067	YJEFN3	0.0282906	0.164855	0.457234	0.208475	4.09321	0.0641342	0.018279	-0.0166612	0.0251828	0.0251828
2528	ENSG00000136111	TBC1D4	0.0394353	0.211981	0.456675	0.221728	7.08836	0.0913617	0.00617125	0.0429922	0.00409243	0.0429922
1483	ENSG00000023171	GRAMD1B	0.00191342	0.017533	0.456647	0.147146	6.09752	0.072197	0.0148184	0.00138029	0.00683369	0.00683369
2822	ENSG00000243989	ACY1	0.0559909	0.269684	0.456543	0.238889	5.59263	0.0783114	0.0254417	0.0316263	0.00916645	0.0316263
532	ENSG00000107263	RAPGEF1	4.60572e-09	1.17645e-07	0.456526	0.0778946	7.19181	0.0697631	0.00155862	0.00450894	0.00392405	0.00450894
6702	ENSG00000134755	DSC2	0.359057	0.728024	0.456318	0.497532	7.53745	0.151276	0.00147527	0.246062	0.00346694	0.246062
675	ENSG00000136141	LRCH1	2.05742e-07	4.14197e-06	0.456299	0.08785	7.26349	0.0893525	0.00389801	-0.00316315	0.0038196	0.0038196
4501	ENSG00000138162	TACC2	0.176887	0.53404	0.455389	0.337225	7.49943	0.13922	0.00215545	0.111565	0.00351412	0.111565
2521	ENSG00000137871	ZNF280D	0.0388233	0.209187	0.455202	0.220324	7.18277	0.0619978	0.0033406	0.0452021	0.00393785	0.0452021
1865	ENSG00000143224	PPOX	0.00931275	0.0678557	0.454806	0.174901	4.97105	0.0519969	0.0166712	-0.0030304	0.0139193	0.0139193
2641	ENSG00000173757	STAT5B	0.046008	0.236887	0.45456	0.227813	7.03511	0.066433	0.00234471	0.0495542	0.00418625	0.0495542
1222	ENSG00000073417	PDE8A	0.000405321	0.00450729	0.454449	0.128499	6.902	0.0664408	0.0113196	0.00519246	0.00443284	0.00519246
2080	ENSG00000163568	AIM2	0.0164687	0.107593	0.454311	0.189426	4.31935	0.059773	0.0141315	-0.0126102	0.0217507	0.0217507
6484	ENSG00000197943	PLCG2	0.34091	0.714604	0.4542	0.476916	3.63374	0.147529	0.0490225	0.178426	0.0334566	0.178426
580	ENSG00000117877	POLR1G	1.3636e-08	3.19482e-07	0.453833	0.0799297	7.29043	0.0613612	0.00260644	0.000795673	0.00378232	0.00378232
2814	ENSG00000282509	ULK4P3	0.0552618	0.266768	0.453774	0.236734	3.63703	0.062994	0.0226523	0.00783142	0.0333905	0.0333905
4687	ENSG00000269586	CT45A10	0.191298	0.554629	0.453575	0.347102	3.16975	0.173622	0.0766453	0.0423471	0.0438342	0.0438342
3809	ENSG00000078687	TNRC6C	0.123485	0.440546	0.453475	0.294405	6.68084	0.145971	0.00988075	0.0767937	0.00490816	0.0767937
1456	ENSG00000108799	EZH1	0.00165025	0.015402	0.45332	0.144054	5.70976	0.0755073	0.00652901	0.0142225	0.00853755	0.0142225
1801	ENSG00000127824	TUBA4A	0.00743744	0.0561174	0.453257	0.169341	7.35811	0.0637173	0.000540695	0.0281356	0.00369228	0.0281356
3508	ENSG00000104660	LEPROTL1	0.102971	0.398881	0.452851	0.277717	6.04175	0.0793481	0.00531605	0.0718109	0.0070533	0.0718109
166	ENSG00000100345	MYH9	1.58349e-20	1.29627e-18	0.452533	0.0487264	9.1192	0.0619138	0.000117925	0.000431005	0.00225634	0.00225634
3215	ENSG00000184363	PKP3	0.0829987	0.350815	0.452374	0.260953	3.5052	0.0701705	0.0319821	-0.0257035	0.0361145	0.0361145
412	ENSG00000165525	NEMF	8.04751e-11	2.65431e-09	0.452215	0.0695747	7.36866	0.0558334	0.00116202	0.0033662	0.00367862	0.00367862
2357	ENSG00000148337	CIZ1	0.0295709	0.170488	0.4521	0.207787	8.8137	0.108081	0.000327372	0.042848	0.00237471	0.042848
1765	ENSG00000172977	KAT5	0.00674429	0.0519253	0.451727	0.166737	6.0724	0.0681649	0.00273799	0.0250633	0.00693184	0.0250633
782	ENSG00000128563	PRKRIP1	1.96406e-06	3.41299e-05	0.451626	0.0949375	6.29514	0.0663233	0.002926	0.00196143	0.00608712	0.00608712
2767	ENSG00000112182	BACH2	0.0527841	0.25936	0.451554	0.233159	4.1112	0.0756307	0.0158108	0.0385521	0.0248951	0.0385521
1020	ENSG00000122140	MRPS2	5.0846e-05	0.000677399	0.45147	0.111427	8.28189	0.070125	0.000529942	0.0118861	0.00269853	0.0118861
8618	ENSG00000135127	BICDL1	0.525971	0.829392	0.451357	0.711731	2.3007	0.463008	0.138914	0.367646	0.069924	0.367646
1491	ENSG00000175550	DRAP1	0.00205836	0.0187599	0.451066	0.14637	6.60025	0.0650863	0.00116104	0.0202632	0.00511243	0.0202632
3498	ENSG00000180592	SKIDA1	0.102501	0.397853	0.450975	0.276189	3.11195	0.0804889	0.0309945	-0.0152968	0.0452858	0.0452858
648	ENSG00000103647	CORO2B	1.07815e-07	2.26096e-06	0.450864	0.08486	6.37569	0.0662222	0.00139858	0.00044193	0.00580265	0.00580265
404	ENSG00000110841	PPFIBP1	5.94694e-11	2.00032e-09	0.450638	0.0688515	7.49612	0.0551883	0.0012223	-0.0011609	0.00351824	0.00351824
1226	ENSG00000107537	PHYH	0.000421787	0.00466748	0.450416	0.127739	5.2564	0.0911102	0.00464603	0.0116712	0.0114256	0.0116712
1917	ENSG00000174628	IQCK	0.0110968	0.0786617	0.450148	0.177249	5.51886	0.0561694	0.00247423	0.0289429	0.00960188	0.0289429
339	ENSG00000159592	GPBP1L1	1.37175e-12	5.49874e-11	0.450087	0.0635099	7.94668	0.070849	0.00044134	0.00359217	0.00299434	0.00359217
5006	ENSG00000119321	FKBP15	0.218249	0.59246	0.449863	0.365387	7.68302	0.102403	0.0021682	0.131339	0.00328543	0.131339
2751	ENSG00000106278	PTPRZ1	0.0520886	0.2573	0.449682	0.231508	4.66809	0.0428753	0.0364073	-0.0338416	0.0171888	0.0171888
2916	ENSG00000217648	AL136116.3	0.0617828	0.287917	0.449641	0.240726	3.70251	0.100797	0.0258503	0.0162709	0.0320989	0.0320989
1385	ENSG00000092969	TGFB2	0.00112633	0.011051	0.449559	0.138032	7.79333	0.0519728	0.0046144	0.0144386	0.00315693	0.0144386
1268	ENSG00000153823	PID1	0.000598498	0.00641403	0.44944	0.130945	5.59855	0.0585655	0.00801356	0.00029497	0.00913291	0.00913291
1663	ENSG00000285460	BCAR1	0.00464511	0.0379569	0.449245	0.158707	7.86873	0.0590169	0.00190018	0.0232876	0.00307472	0.0232876
607	ENSG00000129474	AJUBA	3.13661e-08	7.02198e-07	0.448877	0.0811179	6.7774	0.0602294	0.0018925	0.00445245	0.00468761	0.00468761
5636	ENSG00000138030	KHK	0.268933	0.648426	0.448741	0.405908	2.50905	0.131806	0.101978	-0.0925012	0.0627837	0.0627837
819	ENSG00000115694	STK25	4.05438e-06	6.7271e-05	0.448599	0.09734	7.20978	0.0612906	0.00192876	0.00754632	0.00389707	0.00754632
1184	ENSG00000154222	CC2D1B	0.000276992	0.00317909	0.448503	0.123353	6.71091	0.0622224	0.00645311	0.00876297	0.00483692	0.00876297
2704	ENSG00000183762	KREMEN1	0.0496283	0.249067	0.448489	0.228454	4.49621	0.0934392	0.0107198	0.0414712	0.0193314	0.0414712
2061	ENSG00000051180	RAD51	0.0158307	0.104357	0.448402	0.185843	6.28252	0.0774407	0.00673382	0.0278038	0.00613306	0.0278038
2717	ENSG00000138363	ATIC	0.0503513	0.2519	0.448353	0.229106	8.28565	0.0782415	0.000666406	0.0518232	0.00269564	0.0518232
3523	ENSG00000198000	NOL8	0.104217	0.401926	0.448335	0.275942	7.08805	0.079749	0.00175607	0.074388	0.00409297	0.074388
1372	ENSG00000149499	EML3	0.00102931	0.0101948	0.44822	0.136553	5.34517	0.0616728	0.00788629	0.00328317	0.0107604	0.0107604
2973	ENSG00000198626	RYR2	0.0660906	0.302087	0.448193	0.243874	4.72901	0.0739538	0.0389673	0.0205071	0.016479	0.0205071
4812	ENSG00000163681	SLMAP	0.201817	0.569927	0.448125	0.351087	8.17867	0.0939374	0.00229854	0.120964	0.00278136	0.120964
644	ENSG00000164062	APEH	1.00658e-07	2.12068e-06	0.448109	0.0841435	6.66223	0.070223	0.00212659	-0.00115851	0.00495354	0.00495354
406	ENSG00000021574	SPAST	6.12501e-11	2.05353e-09	0.447503	0.0684187	7.78932	0.076593	0.00151968	0.00272609	0.00316144	0.00316144
446	ENSG00000171453	POLR1C	2.71706e-10	8.27851e-09	0.447367	0.0708519	8.03899	0.0758587	0.000762657	0.00425733	0.002905	0.00425733
4820	ENSG00000095303	PTGS1	0.203279	0.572509	0.446994	0.351337	2.32697	0.136922	0.0544476	0.0318405	0.0689902	0.0689902
1363	ENSG00000102125	TAZ	0.000986625	0.00982993	0.446943	0.135671	5.83689	0.0777995	0.010481	-0.00215414	0.00792571	0.00792571
2801	ENSG00000135063	FAM189A2	0.0546216	0.264807	0.44662	0.232388	4.43931	0.0614965	0.0143964	0.0396077	0.0200854	0.0396077
1620	ENSG00000087206	UIMC1	0.00386556	0.0324441	0.446493	0.154553	6.26253	0.0540711	0.0039858	0.0199009	0.00620643	0.0199009
4451	ENSG00000216809	AL589993.1	0.172427	0.526427	0.446396	0.327163	2.96506	0.0560346	0.0578918	-0.0506667	0.0491439	0.0491439
552	ENSG00000183048	SLC25A10	7.54437e-09	1.85725e-07	0.446308	0.0772382	6.76278	0.0573965	0.00124619	0.00233468	0.00471954	0.00471954
2161	ENSG00000103599	IQCH	0.0203109	0.127691	0.445862	0.192136	4.68369	0.0771805	0.0137432	0.023173	0.0170046	0.023173
2320	ENSG00000197933	ZNF823	0.0278033	0.162783	0.44572	0.202595	4.4958	0.0644715	0.021708	0.0142519	0.0193368	0.0193368
840	ENSG00000137509	PRCP	5.12405e-06	8.28937e-05	0.445628	0.0977332	5.65573	0.0570265	0.000732877	0.000119588	0.00881889	0.00881889
6165	ENSG00000136943	CTSV	0.310696	0.68473	0.445589	0.43954	5.81256	0.222426	0.0437707	0.149425	0.00803791	0.149425
1635	ENSG00000101144	BMP7	0.00407156	0.03384	0.445468	0.155077	5.18859	0.0989638	0.00418305	0.0198658	0.0119684	0.0198658
2383	ENSG00000109118	PHF12	0.0309894	0.176716	0.444977	0.206274	5.79602	0.0888341	0.00696448	0.0355846	0.00811543	0.0355846
2180	ENSG00000274352	ZNF707	0.0208544	0.129995	0.444974	0.192579	4.2478	0.0484066	0.0142923	0.00707773	0.0227943	0.0227943
6550	ENSG00000174032	SLC25A30	0.346714	0.718056	0.444916	0.472821	5.10826	0.179409	0.00979994	0.21376	0.0126511	0.21376
401	ENSG00000099622	CIRBP	4.74029e-11	1.60638e-09	0.444897	0.0676252	7.70032	0.0495265	0.00092716	0.003646	0.00326463	0.003646
1922	ENSG00000140092	FBLN5	0.0112075	0.0792395	0.444831	0.175395	5.24573	0.0569969	0.0192544	-0.00540906	0.0115091	0.0115091
4568	ENSG00000206511	GABBR1	0.1824	0.542188	0.444802	0.333584	5.89639	0.140691	0.0406352	0.0706434	0.00765983	0.0706434
1463	ENSG00000173898	SPTBN2	0.0016993	0.0157839	0.44459	0.141666	5.50678	0.0643432	0.00102762	0.0190416	0.00967644	0.0190416
2778	ENSG00000237651	C2orf74	0.0537435	0.262894	0.444215	0.230295	3.94229	0.0719907	0.0253361	-0.0115919	0.0276994	0.0276994
2884	ENSG00000214198	TTC41P	0.0596124	0.280885	0.444078	0.235754	4.03711	0.0558702	0.0294837	0.010808	0.0260963	0.0260963
2947	ENSG00000008441	NFIX	0.0646138	0.297705	0.443935	0.240235	7.93687	0.0708701	0.00030318	0.0574096	0.0030042	0.0574096
726	ENSG00000106211	HSPB1	5.6624e-07	1.05987e-05	0.443924	0.0887423	8.56674	0.0642228	0.000465937	0.00740926	0.00250494	0.00740926
251	ENSG00000150768	DLAT	1.47494e-15	7.98525e-14	0.443288	0.0555566	8.20465	0.0542002	0.000326694	0.000593333	0.00275984	0.00275984
3325	ENSG00000104899	AMH	0.0906308	0.370283	0.442931	0.261767	3.68543	0.076645	0.0360901	-0.01951	0.0324321	0.0324321
3232	ENSG00000073670	ADAM11	0.083959	0.353007	0.442814	0.256234	3.53094	0.0452627	0.0300866	-0.0158468	0.0355693	0.0355693
823	ENSG00000169967	MAP3K2	4.26978e-06	7.05006e-05	0.442589	0.0962612	7.85158	0.0595207	0.00112292	0.00814328	0.00309303	0.00814328
398	ENSG00000006744	ELAC2	4.30543e-11	1.47001e-09	0.442439	0.0671056	7.95671	0.0424585	0.000859786	0.00364338	0.00298432	0.00364338
1239	ENSG00000037637	FBXO42	0.000454595	0.00498184	0.442158	0.126108	6.34971	0.0727414	0.00345685	0.0124465	0.00589266	0.0124465
975	ENSG00000101844	ATG4A	2.85495e-05	0.000397907	0.442116	0.10565	6.42212	0.0465307	0.00551541	-0.00366745	0.00564644	0.00564644
1946	ENSG00000135736	CCDC102A	0.0119644	0.0835617	0.442094	0.175909	4.67832	0.0853441	0.0138764	-0.00275454	0.0170677	0.0170677
822	ENSG00000120318	ARAP3	4.22242e-06	6.98035e-05	0.44188	0.0960582	6.36933	0.047382	0.00340265	-0.00275313	0.00582453	0.00582453
5928	ENSG00000153786	ZDHHC7	0.290932	0.666823	0.441771	0.418313	6.581	0.159044	0.00142739	0.173558	0.00516459	0.173558
6744	ENSG00000172339	ALG14	0.363205	0.731905	0.441335	0.48537	3.90879	0.438531	0.0564366	0.179148	0.028284	0.179148
1303	ENSG00000149256	TENM4	0.000754721	0.007871	0.440968	0.130894	5.48975	0.0471901	0.0040323	0.013101	0.0097832	0.013101
4834	ENSG00000244617	ASPRV1	0.20346	0.57278	0.44088	0.34667	2.82127	0.0924476	0.0670152	-0.0340703	0.053165	0.053165
6583	ENSG00000169239	CA5B	0.349113	0.718877	0.440856	0.470843	2.9126	0.134605	0.0280029	0.193691	0.0505823	0.193691
2462	ENSG00000137628	DDX60	0.0354323	0.195569	0.440824	0.209578	4.02028	0.0638787	0.0139173	0.0300058	0.0263755	0.0300058
1354	ENSG00000166169	POLL	0.000949218	0.00952653	0.440011	0.133128	5.42718	0.0552654	0.00753294	-0.00688869	0.0101903	0.0101903
695	ENSG00000103549	RNF40	3.25969e-07	6.37351e-06	0.439834	0.0861106	6.68489	0.0490282	0.00251662	0.00120384	0.00489842	0.00489842
5177	ENSG00000057468	MSH4	0.230366	0.604589	0.439609	0.36652	3.35678	0.0945025	0.0393563	0.0949802	0.039386	0.0949802
2480	ENSG00000129351	ILF3	0.0365041	0.200014	0.439549	0.210183	8.96085	0.135186	0.00020182	0.0439751	0.0023121	0.0439751
1694	ENSG00000179262	RAD23A	0.00521911	0.0418669	0.43937	0.157301	8.65498	0.0582221	0.000253797	0.0244897	0.00245463	0.0244897
2444	ENSG00000077092	RARB	0.0338733	0.188341	0.439202	0.207017	4.69749	0.0601165	0.017019	0.0258368	0.0168429	0.0258368
1358	ENSG00000179388	EGR3	0.000962871	0.0096351	0.439174	0.133037	7.25229	0.0661741	0.000731885	0.0169668	0.00383539	0.0169668
1767	ENSG00000159556	ISL2	0.00678482	0.0521782	0.438605	0.162013	4.64914	0.0471352	0.00883315	0.0013409	0.017415	0.017415
271	ENSG00000173744	AGFG1	7.83375e-15	3.92815e-13	0.438579	0.0564435	8.38428	0.0459899	0.000562657	0.000698749	0.00262321	0.00262321
2936	ENSG00000145216	FIP1L1	0.0636967	0.294814	0.438312	0.236376	7.2213	0.0877067	0.00122398	0.0546498	0.00388007	0.0546498
6050	ENSG00000144224	UBXN4	0.300771	0.675567	0.43807	0.423345	7.01723	0.160701	0.00105422	0.178167	0.00421826	0.178167
1987	ENSG00000130529	TRPM4	0.0132857	0.0908602	0.437064	0.176519	5.02686	0.0438649	0.0177712	-0.00809945	0.0133878	0.0133878
621	ENSG00000138443	ABI2	5.05801e-08	1.10682e-06	0.437057	0.0802048	6.77633	0.0525286	0.00174289	-0.00107283	0.00468992	0.00468992
4312	ENSG00000198798	MAGEB3	0.16105	0.507477	0.437002	0.3118	3.55034	0.132353	0.047153	0.0500659	0.0351628	0.0500659
7284	ENSG00000168491	CCDC110	0.410516	0.765484	0.436973	0.530961	1.71742	0.206703	0.151597	0.130322	0.0933309	0.130322
5450	ENSG00000106399	RPA3	0.253688	0.632217	0.436881	0.382746	7.09798	0.11059	0.00203905	0.144456	0.00407572	0.144456
6121	ENSG00000082701	GSK3B	0.307142	0.682039	0.436563	0.427485	6.72938	0.129869	0.000882714	0.18186	0.00479434	0.18186
2870	ENSG00000186104	CYP2R1	0.0586804	0.277843	0.436369	0.230812	6.08937	0.073775	0.00931842	0.043956	0.00686539	0.043956
757	ENSG00000151576	QTRT2	1.00878e-06	1.81088e-05	0.436362	0.0892371	6.57394	0.100931	0.00277918	0.00328708	0.00518409	0.00518409
667	ENSG00000148143	ZNF462	1.72927e-07	3.52309e-06	0.436234	0.0834689	6.39649	0.0585541	0.00123514	0.00398859	0.00573191	0.00573191
883	ENSG00000175115	PACS1	9.40963e-06	0.00014481	0.436157	0.0984484	6.25451	0.049696	0.00345598	0.000417127	0.0062361	0.0062361
253	ENSG00000105821	DNAJC2	1.61651e-15	8.68252e-14	0.435782	0.0546935	8.56394	0.0608206	0.000484776	0.00196163	0.0025066	0.0025066
3541	ENSG00000161011	SQSTM1	0.105286	0.404047	0.435652	0.268962	8.58997	0.0858909	0.000735064	0.0716058	0.00249127	0.0716058
1513	ENSG00000127419	TMEM175	0.00233947	0.0210119	0.435637	0.143143	6.21127	0.0825716	0.0140921	-0.0103806	0.00639781	0.00639781
5275	ENSG00000179071	CCDC89	0.238794	0.615232	0.435475	0.369671	3.1103	0.122706	0.0518018	0.0848549	0.0453276	0.0848549
529	ENSG00000181852	RNF41	4.28883e-09	1.10172e-07	0.43537	0.0741352	7.25568	0.0521192	0.00166542	0.000501246	0.0038306	0.0038306
1424	ENSG00000056050	HPF1	0.00140995	0.0134549	0.434842	0.136203	5.08953	0.0698813	0.00573467	-0.00409947	0.0128165	0.0128165
384	ENSG00000160271	RALGDS	1.97409e-11	6.98593e-10	0.434819	0.0648217	7.78263	0.0511132	0.00103289	-0.000452502	0.00316897	0.00316897
1062	ENSG00000144591	GMPPA	8.01363e-05	0.00102599	0.434811	0.110246	7.07964	0.0445652	0.00773718	0.0044171	0.00410766	0.0044171
1335	ENSG00000134759	ELP2	0.00088354	0.00898685	0.434478	0.130662	6.53357	0.0589099	0.00238846	0.0146841	0.00529915	0.0146841
1894	ENSG00000158163	DZIP1L	0.0102888	0.0738194	0.434262	0.169239	4.62219	0.0606619	0.0109008	0.00167228	0.017741	0.017741
3516	ENSG00000123240	OPTN	0.103763	0.400918	0.43419	0.266885	7.31101	0.128642	0.00298796	0.0682398	0.00375444	0.0682398
2283	ENSG00000288293	CC2D1A	0.025796	0.153544	0.434118	0.194735	6.314	0.0628573	0.00301125	0.0349106	0.00601915	0.0349106
5833	ENSG00000153012	LGI2	0.283728	0.660752	0.433838	0.404706	4.61299	0.124227	0.0405315	0.123256	0.0178534	0.123256
6077	ENSG00000185986	SDHAP3	0.303282	0.678032	0.433667	0.421272	2.81124	0.111287	0.124015	-0.0554086	0.0534551	0.0534551
256	ENSG00000130508	PXDN	2.51664e-15	1.33589e-13	0.433613	0.0547989	8.38939	0.0530493	0.000383297	0.000162681	0.00261963	0.00261963
4605	ENSG00000113494	PRLR	0.184876	0.544658	0.433597	0.327023	3.52159	0.0786056	0.0711777	0.000388856	0.0357667	0.0357667
5403	ENSG00000197694	SPTAN1	0.249762	0.628075	0.433325	0.376501	7.56757	0.152946	0.000804689	0.140948	0.00342941	0.140948
521	ENSG00000196628	TCF4	3.33731e-09	8.70454e-08	0.433157	0.0732415	7.31171	0.125283	0.00161082	0.0011324	0.0037535	0.0037535
4612	ENSG00000114423	CBLB	0.184939	0.544658	0.433112	0.326704	7.4702	0.128987	0.00557828	0.101157	0.00355043	0.101157
743	ENSG00000118200	CAMSAP2	7.21384e-07	1.31937e-05	0.432836	0.0873442	8.60448	0.0586536	0.00109385	0.00653516	0.00248289	0.00653516
495	ENSG00000198162	MAN1A2	1.42581e-09	3.91421e-08	0.432813	0.0715093	7.15891	0.0548918	0.00113852	-0.000426092	0.00397506	0.00397506
538	ENSG00000145782	ATG12	4.87387e-09	1.23106e-07	0.432634	0.0739365	7.2396	0.0619269	0.00161311	0.000477218	0.0038535	0.0038535
4940	ENSG00000214429	CYCSP6	0.212975	0.586086	0.432597	0.347349	2.77043	0.086725	0.066004	0.0352458	0.0546471	0.0546471
1413	ENSG00000104299	INTS9	0.0013183	0.0126782	0.432357	0.134608	5.22461	0.071495	0.00644308	-0.00321686	0.0116763	0.0116763
1597	ENSG00000204120	GIGYF2	0.00357417	0.0304129	0.431963	0.148263	6.60267	0.0531071	0.00430059	0.0176814	0.00510598	0.0176814
243	ENSG00000164692	COL1A2	4.60494e-16	2.57516e-14	0.431673	0.0531519	8.26733	0.0415297	0.000115343	-1.79613e-05	0.00270979	0.00270979
257	ENSG00000116251	RPL22	2.58141e-15	1.36493e-13	0.431643	0.0545718	8.43507	0.0540611	0.000389786	0.00123861	0.00258829	0.00258829
936	ENSG00000103544	VPS35L	1.82669e-05	0.000265201	0.431585	0.100718	6.03552	0.0412766	0.00306587	-0.00299664	0.00707825	0.00707825
862	ENSG00000109689	STIM2	7.43794e-06	0.000117255	0.431065	0.0962036	6.53217	0.071554	0.0039519	-0.00192937	0.00530322	0.00530322
232	ENSG00000136448	NMT1	1.3692e-16	8.01984e-15	0.430881	0.0521182	9.61318	0.0561581	0.000562647	0.000960522	0.00215366	0.00215366
3354	ENSG00000104884	ERCC2	0.0922078	0.373921	0.430673	0.255765	7.44509	0.0707254	0.00174756	0.0636681	0.00358174	0.0636681
1770	ENSG00000111325	OGFOD2	0.00679772	0.0521925	0.430672	0.159119	5.45562	0.0589358	0.0153167	-0.000370821	0.0100023	0.0100023
1749	ENSG00000113119	TMCO6	0.00631298	0.0490492	0.430087	0.157479	4.72443	0.0510597	0.00826835	-0.00625204	0.0165314	0.0165314
4893	ENSG00000274726	ARHGEF10	0.209411	0.581465	0.429889	0.34249	5.67073	0.16117	0.0145686	0.102731	0.00873938	0.102731
422	ENSG00000105700	KXD1	9.63258e-11	3.10183e-09	0.429548	0.066364	7.26011	0.0402518	0.000579825	-0.000390091	0.00382435	0.00382435
1389	ENSG00000119684	MLH3	0.0011405	0.0111498	0.429482	0.132012	4.98777	0.0795698	0.00366933	0.00719006	0.0137578	0.0137578
918	ENSG00000119777	TMEM214	1.42845e-05	0.000211452	0.429267	0.0989222	7.86139	0.0486812	0.000665455	0.00912014	0.00308253	0.00912014
1817	ENSG00000005189	REXO5	0.00786252	0.0588023	0.428987	0.1614	4.91588	0.085551	0.0115835	0.00109883	0.0144663	0.0144663
6269	ENSG00000130702	LAMA5	0.321249	0.696357	0.42886	0.432365	3.9155	0.135156	0.0324974	0.154442	0.0281661	0.154442
2905	ENSG00000281766	RYBP	0.061193	0.286248	0.428853	0.229076	4.09624	0.0414282	0.0273418	-0.0193604	0.0251341	0.0251341
1874	ENSG00000107165	TYRP1	0.00973962	0.0705875	0.428517	0.165775	4.5441	0.0449692	0.00876712	-0.00668883	0.0187141	0.0187141
1405	ENSG00000064655	EYA2	0.00124506	0.012042	0.428516	0.132735	5.05683	0.0532713	0.00450742	0.0011885	0.0131112	0.0131112
601	ENSG00000198677	TTC37	2.72871e-08	6.16979e-07	0.428463	0.0770893	7.00495	0.0460596	0.00170235	0.000227377	0.00424042	0.00424042
2962	ENSG00000122882	ECD	0.065234	0.299279	0.428307	0.232315	7.65682	0.11144	0.000672358	0.0532977	0.00331743	0.0532977
632	ENSG00000167595	PROSER3	6.82135e-08	1.4667e-06	0.42791	0.0793041	6.6026	0.063485	0.00118296	0.0024523	0.00510619	0.00510619
8065	ENSG00000179299	NSUN7	0.477673	0.804847	0.427458	0.602011	3.29507	0.230701	0.0247984	0.337619	0.0408126	0.337619
907	ENSG00000235106	BRD3OS	1.29484e-05	0.000193998	0.427407	0.0980072	5.99445	0.060014	0.00236063	0.00502732	0.00724478	0.00724478
275	ENSG00000176542	USF3	9.20756e-15	4.54987e-13	0.427263	0.0551325	8.60399	0.0552943	0.00055642	9.86932e-05	0.00248317	0.00248317
6002	ENSG00000078043	PIAS2	0.297223	0.672789	0.427252	0.409871	6.14541	0.303687	0.00179851	0.166196	0.00664889	0.166196
1577	ENSG00000089916	GPATCH2L	0.00329342	0.0283794	0.427168	0.145348	7.58428	0.0672222	0.00127808	0.0198479	0.00340849	0.0198479
1555	ENSG00000154040	CABYR	0.00298141	0.0260542	0.427139	0.143835	5.03992	0.0617049	0.00742206	0.0119945	0.0132665	0.0132665
4130	ENSG00000167487	KLHL26	0.146591	0.482306	0.427126	0.294229	3.67798	0.101501	0.0274972	0.0590736	0.0325782	0.0590736
4487	ENSG00000108424	KPNB1	0.175722	0.532179	0.426908	0.315284	10.1822	0.125776	0.000134516	0.0992693	0.00215944	0.0992693
2337	ENSG00000038532	CLEC16A	0.0285568	0.16605	0.426831	0.19494	5.89663	0.0869233	0.00625044	0.0317512	0.0076588	0.0317512
3139	ENSG00000162337	LRP5	0.0776752	0.336263	0.426657	0.241823	5.71336	0.0710262	0.000287355	0.0581909	0.0085193	0.0581909
922	ENSG00000107816	LZTS2	1.48275e-05	0.000218538	0.426546	0.0984815	6.01923	0.0469979	0.00255477	0.00249275	0.00714383	0.00714383
4215	ENSG00000239704	CDRT4	0.152499	0.49184	0.426419	0.298037	4.25127	0.0779198	0.0253444	0.0634816	0.0227427	0.0634816
539	ENSG00000256235	SMIM3	4.91538e-09	1.23924e-07	0.426402	0.0728891	6.97525	0.047615	0.0010182	0.003338	0.00429463	0.00429463
1686	ENSG00000131398	KCNC3	0.00509001	0.041025	0.425898	0.152037	5.57281	0.0504801	0.00395717	0.019158	0.00928016	0.019158
515	ENSG00000172936	MYD88	2.83098e-09	7.46993e-08	0.425683	0.0716503	7.94634	0.0597223	0.00213909	0.000303389	0.00299468	0.00299468
5926	ENSG00000170370	EMX2	0.290798	0.666823	0.425559	0.402849	4.25974	0.135249	0.0211222	0.141165	0.0226174	0.141165
1071	ENSG00000124191	TOX2	8.49278e-05	0.00107758	0.425299	0.108217	5.78149	0.0397644	0.00352657	0.00060619	0.00818437	0.00818437
458	ENSG00000174851	YIF1A	3.94024e-10	1.16908e-08	0.425084	0.0679441	7.37896	0.045279	0.000951038	0.00306434	0.00366537	0.00366537
1859	ENSG00000154134	ROBO3	0.00915831	0.0669459	0.425076	0.163109	5.55179	0.0962477	0.00549224	0.0211123	0.00940338	0.0211123
6895	ENSG00000168646	AXIN2	0.375811	0.740749	0.425012	0.479893	3.22586	0.209292	0.0536806	0.176617	0.0424605	0.176617
2027	ENSG00000184640	SEPTIN9	0.0146644	0.0983101	0.424831	0.174071	8.52601	0.0491971	0.000300788	0.0299999	0.00252964	0.0299999
1469	ENSG00000205302	SNX2	0.00181623	0.0168011	0.424737	0.136189	6.30146	0.0606021	0.00220825	0.0163391	0.00606425	0.0163391
2412	ENSG00000239697	TNFSF12	0.0320817	0.180746	0.424711	0.198149	4.09513	0.0497442	0.0141112	0.0108042	0.0251519	0.0251519
1731	ENSG00000169084	DHRSX	0.00612672	0.0480639	0.424423	0.154847	4.77061	0.0433596	0.00796803	0.00838086	0.0160095	0.0160095
2672	ENSG00000161956	SENP3	0.0484016	0.246156	0.423839	0.21473	6.89908	0.106833	0.00107483	0.045034	0.00443849	0.045034
1119	ENSG00000081307	UBA5	0.000142995	0.00173652	0.423834	0.111449	6.0868	0.0694804	0.00554552	0.000429444	0.00687544	0.00687544
2985	ENSG00000158286	RNF207	0.0668131	0.304162	0.423832	0.231232	3.96024	0.0862169	0.0217518	0.0317164	0.0273902	0.0317164
1355	ENSG00000125149	C16orf70	0.000951042	0.00953112	0.423808	0.128247	5.60558	0.057804	0.00735396	0.00797903	0.00909335	0.00909335
2744	ENSG00000178971	CTC1	0.0515202	0.255141	0.42379	0.217649	5.04552	0.0616708	0.0167574	0.0306139	0.0132149	0.0306139
1457	ENSG00000094841	UPRT	0.00165521	0.0154376	0.423443	0.134597	5.26911	0.0515979	0.00678917	0.00840918	0.0113272	0.0113272
740	ENSG00000160714	UBE2Q1	6.94368e-07	1.2751e-05	0.423387	0.0853099	6.25769	0.0469507	0.00105344	0.00300349	0.00622433	0.00622433
4277	ENSG00000127080	IPPK	0.158061	0.502078	0.423336	0.299893	7.84761	0.0773554	0.0012614	0.0886743	0.0030973	0.0886743
3449	ENSG00000137825	ITPKA	0.0989161	0.389518	0.42323	0.256483	3.25442	0.0525537	0.0240091	-0.0213672	0.0417744	0.0417744
1275	ENSG00000109944	JHY	0.000625998	0.00667191	0.42315	0.123725	5.35022	0.0562876	0.00458372	0.00716131	0.0107241	0.0107241
3570	ENSG00000185670	ZBTB3	0.107294	0.408409	0.423088	0.26271	5.63327	0.147659	0.0276466	0.0413698	0.00894016	0.0413698
811	ENSG00000138430	OLA1	3.54736e-06	5.9439e-05	0.422766	0.0911864	8.1441	0.0622939	0.000726768	0.00758819	0.0028107	0.00758819
1141	ENSG00000198792	TMEM184B	0.000173827	0.00207023	0.42273	0.112599	6.03398	0.0643234	0.00367522	0.00900332	0.00708441	0.00900332
3641	ENSG00000160181	TFF2	0.112308	0.419156	0.422684	0.266189	3.47742	0.0420265	0.034147	-0.0290903	0.0367098	0.0367098
2141	ENSG00000171320	ESCO2	0.0191754	0.12165	0.422533	0.180408	5.94291	0.0599055	0.00655041	0.0259965	0.00745966	0.0259965
516	ENSG00000133639	BTG1	2.97529e-09	7.83551e-08	0.422497	0.0712119	6.97667	0.0681255	0.00077913	0.0035959	0.00429201	0.00429201
3039	ENSG00000270804	AC010326.4	0.070042	0.313195	0.422423	0.233172	4.70273	0.111166	0.0111837	0.0431855	0.016782	0.0431855
1757	ENSG00000090674	MCOLN1	0.00651581	0.0503946	0.422413	0.155263	4.86784	0.0566074	0.00914661	1.47248e-05	0.01496	0.01496
3056	ENSG00000119408	NEK6	0.0710561	0.315962	0.422006	0.233783	9.13445	0.0631152	0.000508801	0.0541456	0.00225158	0.0541456
806	ENSG00000100697	DICER1	3.06073e-06	5.16034e-05	0.421964	0.0904202	10.1449	0.0490542	0.00106641	0.00710941	0.00215509	0.00710941
1572	ENSG00000072134	EPN2	0.00321002	0.0277487	0.421774	0.143126	6.03784	0.0685582	0.00373542	0.0167496	0.00706893	0.0167496
328	ENSG00000071189	SNX13	6.77101e-13	2.80522e-11	0.421629	0.0586902	8.04883	0.0485906	0.000548698	0.00217801	0.00289584	0.00289584
5163	ENSG00000171262	FAM98B	0.229534	0.604009	0.42145	0.350752	8.39255	0.0932244	0.00269657	0.120331	0.00261742	0.120331
3619	ENSG00000103145	HCFC1R1	0.110917	0.416369	0.421345	0.264318	5.56173	0.0666321	0.0092315	0.0606326	0.00934476	0.0606326
439	ENSG00000148840	PPRC1	2.15592e-10	6.66954e-09	0.42134	0.0663548	7.49974	0.0552076	0.000470696	0.00393226	0.00351374	0.00393226
1233	ENSG00000288243	STING1	0.000435095	0.00479522	0.421307	0.119763	5.76722	0.0503482	0.00609037	0.00609224	0.00825293	0.00825293
5786	ENSG00000284872	AC270289.3	0.280099	0.657273	0.421129	0.389899	2.60577	0.105656	0.0923521	-0.0738473	0.0596694	0.0596694
2821	ENSG00000156787	TBC1D31	0.0560047	0.269684	0.421078	0.220345	7.71176	0.0686565	0.00241516	0.0461366	0.00325099	0.0461366
2478	ENSG00000141655	TNFRSF11A	0.0364471	0.199871	0.420966	0.201236	5.44028	0.10853	0.0303927	2.44296e-05	0.0101031	0.0101031
1523	ENSG00000018189	RUFY3	0.00246827	0.0220232	0.420879	0.139032	5.22517	0.0769613	0.00765816	-0.000544787	0.0116718	0.0116718
762	ENSG00000069011	PITX1	1.14696e-06	2.04541e-05	0.420709	0.0864839	6.21005	0.0425738	0.00107705	0.000358639	0.00640241	0.00640241
7604	ENSG00000277781	MROH6	0.436791	0.780496	0.420481	0.540726	4.45614	0.175709	0.046991	0.245393	0.0198601	0.245393
5728	ENSG00000100385	IL2RB	0.275704	0.653915	0.420463	0.385738	2.03794	0.0806411	0.0689766	0.0260228	0.0798175	0.0798175
4730	ENSG00000167325	RRM1	0.195039	0.560217	0.420144	0.324232	7.95286	0.0860986	0.000449753	0.104676	0.00298816	0.104676
2903	ENSG00000219626	FAM228B	0.0610926	0.285877	0.420144	0.224337	5.5915	0.0657679	0.0146004	0.0357268	0.00917285	0.0357268
841	ENSG00000145687	SSBP2	5.28755e-06	8.5437e-05	0.420057	0.0922585	6.33013	0.0480312	0.00254999	0.00185574	0.00596164	0.00596164
1465	ENSG00000188559	RALGAPA2	0.0017215	0.0159683	0.419667	0.133887	6.11893	0.0432377	0.0111747	-0.00791023	0.00675089	0.00675089
1261	ENSG00000173575	CHD2	0.000555733	0.00598878	0.419623	0.121547	7.1239	0.0539585	0.00140041	0.0133733	0.00403183	0.0133733
4641	ENSG00000139117	CPNE8	0.186935	0.547352	0.419521	0.317891	5.78466	0.0788596	0.00504059	0.0960144	0.00816928	0.0960144
561	ENSG00000102316	MAGED2	9.12174e-09	2.20854e-07	0.419494	0.0730025	7.63974	0.0421358	0.00199074	-0.000959604	0.00333862	0.00333862
2178	ENSG00000168066	SF1	0.0207053	0.129185	0.418917	0.181089	8.3682	0.0807786	0.000430791	0.0323625	0.0026346	0.0323625
741	ENSG00000165533	TTC8	7.02213e-07	1.28777e-05	0.418601	0.0843826	6.70783	0.0492422	0.00227632	-2.37402e-05	0.0048441	0.0048441
5759	ENSG00000044115	CTNNA1	0.278397	0.656567	0.418219	0.385837	8.36501	0.102387	0.000423822	0.148446	0.00263688	0.148446
1325	ENSG00000164053	ATRIP	0.000836831	0.00858241	0.418199	0.125197	6.51977	0.0430303	0.00457997	0.0110944	0.00533983	0.0110944
3737	ENSG00000264570	SNX19P3	0.118976	0.432638	0.417612	0.267857	3.44735	0.0490407	0.0343841	-0.0334047	0.0373633	0.0373633
1689	ENSG00000177595	PIDD1	0.00516494	0.041555	0.41749	0.149287	6.17162	0.0452806	0.0157381	-0.000942355	0.00654844	0.00654844
1230	ENSG00000138760	SCARB2	0.000425043	0.00469886	0.417416	0.118449	7.32323	0.0441305	0.00667325	0.00735682	0.0037381	0.00735682
6071	ENSG00000132383	RPA1	0.302503	0.677467	0.417396	0.404814	6.30719	0.20447	0.000798179	0.163076	0.00604359	0.163076
4867	ENSG00000101188	NTSR1	0.206967	0.577747	0.41721	0.330608	2.85396	0.0537584	0.0570724	-0.0263157	0.0522291	0.0522291
6931	ENSG00000103707	MTFMT	0.380437	0.745269	0.417004	0.47544	5.37042	0.171761	0.00381617	0.222227	0.0105804	0.222227
3467	ENSG00000176809	LRRC37A3	0.100134	0.392553	0.416915	0.253566	4.26618	0.0613913	0.0302463	0.0340495	0.0225225	0.0340495
5146	ENSG00000113141	IK	0.228288	0.602706	0.416791	0.345948	7.61541	0.145765	0.000621808	0.119058	0.00336921	0.119058
6728	ENSG00000125618	PAX8	0.361418	0.730033	0.416471	0.456324	5.07389	0.196192	0.0260202	0.182211	0.0129566	0.182211
733	ENSG00000147650	LRP12	6.39264e-07	1.18512e-05	0.416414	0.0836347	7.73052	0.0519357	0.00376588	-0.0028114	0.00322888	0.00322888
915	ENSG00000055609	KMT2C	1.4069e-05	0.000208945	0.41624	0.0958463	6.39549	0.0638714	0.00345122	0.000682494	0.0057353	0.0057353
1706	ENSG00000186532	SMYD4	0.00551268	0.0439108	0.416211	0.149962	4.92934	0.105013	0.00815779	0.00113007	0.0143309	0.0143309
1746	ENSG00000154767	XPC	0.00627185	0.0488077	0.416125	0.152247	5.19674	0.046932	0.0112776	-0.00828199	0.0119016	0.0119016
1892	ENSG00000145014	TMEM44	0.0102592	0.0736852	0.415976	0.162049	5.68048	0.0802971	0.00841305	0.017847	0.00868825	0.017847
307	ENSG00000112335	SNX3	1.10273e-13	4.88112e-12	0.415891	0.0559898	9.2273	0.0447794	0.000117604	0.00301726	0.00222487	0.00301726
1979	ENSG00000176095	IP6K1	0.0130296	0.0894689	0.415561	0.167365	6.35383	0.0618833	0.00806496	0.0199461	0.00587826	0.0199461
416	ENSG00000198399	ITSN2	8.70937e-11	2.83817e-09	0.415409	0.0640291	7.63269	0.0469713	0.000752298	0.00244014	0.00334743	0.00334743
1803	ENSG00000115468	EFHD1	0.00749248	0.0564699	0.415198	0.155265	4.69901	0.0487845	0.00728207	0.00350258	0.0168252	0.0168252
1430	ENSG00000172638	EFEMP2	0.0014384	0.0136688	0.41504	0.130236	5.37003	0.0561165	0.00637822	0.00970851	0.0105831	0.0105831
2004	ENSG00000092068	SLC7A8	0.0139956	0.094903	0.415028	0.168891	4.63409	0.0475483	0.00886567	0.0196584	0.0175964	0.0196584
5980	ENSG00000166164	BRD7	0.295463	0.671412	0.414548	0.396236	8.1268	0.136483	0.00242543	0.154578	0.00282568	0.154578
348	ENSG00000073712	FERMT2	2.79006e-12	1.08948e-10	0.414413	0.0593043	8.7192	0.0514152	0.00109631	-0.000715352	0.00242069	0.00242069
2308	ENSG00000089335	ZNF302	0.0271617	0.159853	0.414325	0.187547	6.54351	0.0745355	0.00842969	0.0267441	0.00527026	0.0267441
1514	ENSG00000124574	ABCC10	0.00234586	0.0210555	0.414085	0.136098	5.15361	0.0696019	0.00569006	0.0128326	0.0122604	0.0128326
984	ENSG00000007923	DNAJC11	3.10707e-05	0.000429086	0.413626	0.0992986	6.58963	0.0446623	0.00471916	-0.00465829	0.00514105	0.00514105
6206	ENSG00000184840	TMED9	0.314965	0.689755	0.413209	0.411211	7.75594	0.167766	0.000479498	0.168615	0.00319939	0.168615
1434	ENSG00000112715	VEGFA	0.00145562	0.0137938	0.41318	0.129793	8.23123	0.0620426	0.000786185	0.0160599	0.00273829	0.0160599
2123	ENSG00000119711	ALDH6A1	0.018177	0.116294	0.413137	0.17491	6.0399	0.0509707	0.00208362	0.02851	0.00706069	0.02851
5115	ENSG00000161912	ADCY10P1	0.226495	0.601105	0.413044	0.341518	4.88286	0.214461	0.0836474	0.0329868	0.0148038	0.0329868
855	ENSG00000198911	SREBF2	6.47091e-06	0.000102846	0.412898	0.0915438	6.54635	0.0598481	0.00311819	0.00514997	0.00526207	0.00526207
1116	ENSG00000163904	SENP2	0.000138549	0.00168705	0.412789	0.108322	5.41539	0.057659	0.00146407	0.000516582	0.0102697	0.0102697
301	ENSG00000137166	FOXP4	8.35365e-14	3.77135e-12	0.412477	0.0552575	8.18786	0.0455	0.000279701	2.45145e-05	0.00277369	0.00277369
2424	ENSG00000183117	CSMD1	0.032797	0.183861	0.412466	0.193232	5.37698	0.0607721	0.00715842	0.0301804	0.0105343	0.0301804
627	ENSG00000115170	ACVR1	6.34883e-08	1.37598e-06	0.412132	0.0761982	7.89467	0.0544429	0.00275871	-0.00141851	0.00304746	0.00304746
639	ENSG00000143373	ZNF687	8.83359e-08	1.87855e-06	0.412127	0.0770444	7.50719	0.0460666	0.00243133	0.000881224	0.0035045	0.0035045
6722	ENSG00000166750	SLFN5	0.360996	0.729779	0.412069	0.451103	8.13662	0.127113	0.000835779	0.202658	0.00281715	0.202658
3155	ENSG00000184545	DUSP8	0.0791027	0.340706	0.411997	0.234633	5.81995	0.0647268	0.0294705	0.0255823	0.00800359	0.0255823
5148	ENSG00000109103	UNC119	0.228277	0.602706	0.411778	0.341779	6.25852	0.131775	0.0134485	0.103364	0.00622125	0.103364
834	ENSG00000100221	JOSD1	4.79317e-06	7.80987e-05	0.411743	0.0900252	6.23476	0.0629812	0.00179495	0.000959482	0.00630959	0.00630959
559	ENSG00000221978	CCNL2	9.04955e-09	2.1999e-07	0.411674	0.0716249	7.59608	0.0499906	0.00169227	0.00343786	0.00339365	0.00343786
3982	ENSG00000232303	DFFBP1	0.135909	0.463805	0.411634	0.276043	3.28759	0.0553591	0.0352112	-0.0152874	0.0409883	0.0409883
662	ENSG00000214253	FIS1	1.65427e-07	3.39576e-06	0.411509	0.0786146	6.79546	0.056257	0.00153144	-0.000415144	0.00464882	0.00464882
810	ENSG00000112742	TTK	3.47555e-06	5.83078e-05	0.411508	0.0886774	7.3058	0.0446143	0.000675067	0.00718862	0.00376146	0.00718862
2116	ENSG00000204463	BAG6	0.0178691	0.114756	0.41148	0.173744	7.54234	0.0464282	0.0130294	0.0171574	0.00346086	0.0171574
2063	ENSG00000158669	GPAT4	0.0159085	0.104689	0.411462	0.17066	7.19117	0.0684679	0.00154167	0.0275831	0.00392502	0.0275831
2148	ENSG00000147224	PRPS1	0.0193411	0.122358	0.411314	0.175858	6.96873	0.0536181	0.00240482	0.0285214	0.00430665	0.0285214
1072	ENSG00000179409	GEMIN4	8.55318e-05	0.00108423	0.411153	0.104663	6.57374	0.0576201	0.00240486	0.00854949	0.00518464	0.00854949
568	ENSG00000099624	ATP5F1D	1.07764e-08	2.57819e-07	0.410945	0.0718683	7.797	0.0440505	0.000792128	0.00437292	0.00315283	0.00437292
4947	ENSG00000156049	GNA14	0.213413	0.586545	0.410922	0.33026	2.59567	0.0853942	0.0490827	0.0176178	0.059989	0.059989
279	ENSG00000110422	HIPK3	1.10884e-14	5.40074e-13	0.410695	0.0531567	8.50233	0.0461801	0.000281194	0.00100148	0.00254444	0.00254444
3356	ENSG00000080819	CPOX	0.0921938	0.373921	0.410463	0.243752	6.04555	0.0610808	0.00134035	0.0580748	0.00703815	0.0580748
1506	ENSG00000128512	DOCK4	0.00224659	0.0202715	0.410332	0.134291	7.42498	0.0489095	0.00507212	0.012962	0.00360695	0.012962
6090	ENSG00000143195	ILDR2	0.304171	0.678716	0.410251	0.399259	7.5324	0.206247	0.00142799	0.15798	0.00347322	0.15798
7043	ENSG00000004777	ARHGAP33	0.388712	0.750396	0.410222	0.47592	4.95452	0.176685	0.0195437	0.206956	0.014081	0.206956
905	ENSG00000186001	LRCH3	1.26704e-05	0.000190253	0.410186	0.093956	6.54245	0.0414906	0.00355443	-0.000495586	0.0052733	0.0052733
2147	ENSG00000141543	EIF4A3	0.019331	0.122352	0.410048	0.175303	7.10791	0.0568713	0.0015685	0.0291625	0.00405871	0.0291625
5039	ENSG00000155085	AK9	0.221196	0.596355	0.409947	0.335101	4.5542	0.0950282	0.0306777	0.0816148	0.018586	0.0816148
904	ENSG00000214114	MYCBP	1.26419e-05	0.000190034	0.409594	0.0938098	6.40941	0.0476925	0.0031117	0.00314499	0.00568858	0.00568858
4469	ENSG00000178075	GRAMD1C	0.174345	0.530136	0.409495	0.30146	3.95832	0.0717523	0.01531	0.0755681	0.0274233	0.0755681
1944	ENSG00000179335	CLK3	0.0119573	0.0835617	0.408566	0.162555	6.88302	0.0666856	0.00170547	0.0247187	0.00446987	0.0247187
938	ENSG00000114738	MAPKAPK3	1.90946e-05	0.000276627	0.408506	0.095552	6.22234	0.0491383	0.00151446	0.00761572	0.00635612	0.00761572
724	ENSG00000118707	TGIF2	5.48039e-07	1.02863e-05	0.408429	0.0815443	6.55418	0.0474864	0.00140983	0.000325117	0.00523964	0.00523964
7903	ENSG00000183160	TMEM119	0.464088	0.798007	0.408429	0.557863	2.57165	0.176535	0.0443255	0.266885	0.0607538	0.266885
1993	ENSG00000116761	CTH	0.0134679	0.0918291	0.40826	0.165211	5.61655	0.0492572	0.00511769	0.0221769	0.00903212	0.0221769
1992	ENSG00000141052	MYOCD	0.013458	0.0918075	0.408113	0.165133	4.79324	0.0601883	0.0115098	-0.000760384	0.0157592	0.0157592
1982	ENSG00000153885	KCTD15	0.0131086	0.0898755	0.407873	0.164411	5.86826	0.04845	0.00343673	0.0235944	0.00778408	0.0235944
917	ENSG00000095485	CWF19L1	1.41722e-05	0.000210017	0.407759	0.0939283	6.64449	0.0475475	0.00261693	0.0062056	0.00499777	0.0062056
286	ENSG00000172354	GNB2	2.75935e-14	1.31108e-12	0.407454	0.0535481	8.60453	0.0523594	0.000384533	0.00110227	0.00248286	0.00248286
1898	ENSG00000120910	PPP3CC	0.0104709	0.0749324	0.40718	0.159062	5.16576	0.0511865	0.0107009	0.0145999	0.012158	0.0145999
2475	ENSG00000182199	SHMT2	0.0359622	0.197514	0.407026	0.194066	8.3853	0.0526303	0.000218885	0.0374428	0.00262249	0.0374428
1652	ENSG00000241973	PI4KA	0.00439055	0.0361157	0.406843	0.14282	6.22021	0.100698	0.00264614	0.0177513	0.00636415	0.0177513
2265	ENSG00000103051	COG4	0.0249649	0.149827	0.406687	0.181399	6.1956	0.0898003	0.00366927	0.0292364	0.00645712	0.0292364
510	ENSG00000197858	GPAA1	2.50855e-09	6.68405e-08	0.406657	0.0682207	7.50946	0.0503324	0.00115238	-0.000642722	0.00350168	0.00350168
901	ENSG00000274958	ITPK1	1.18973e-05	0.000179437	0.406564	0.0928342	6.25103	0.052021	0.00236918	-0.000213805	0.006249	0.006249
2251	ENSG00000084072	PPIE	0.0243516	0.147154	0.406563	0.180572	6.89227	0.0724258	0.000772535	0.0318335	0.00445176	0.0318335
7679	ENSG00000184305	CCSER1	0.443251	0.78439	0.406543	0.530239	2.32936	0.152757	0.0353813	0.245772	0.0689057	0.245772
438	ENSG00000141551	CSNK1D	2.11072e-10	6.54852e-09	0.406395	0.0639683	7.3826	0.0345853	0.000431253	0.00104571	0.00366069	0.00366069
940	ENSG00000173473	SMARCC1	1.94326e-05	0.000280813	0.406379	0.0951414	7.60876	0.180438	0.000983856	0.00806803	0.00337763	0.00806803
470	ENSG00000081019	RSBN1	6.70236e-10	1.93784e-08	0.406323	0.0658231	7.36536	0.0402291	0.000649791	0.00284439	0.00368288	0.00368288
833	ENSG00000035681	NSMAF	4.67327e-06	7.62366e-05	0.405814	0.0886261	6.6942	0.0485422	0.00297838	-0.0016399	0.00487621	0.00487621
445	ENSG00000104388	RAB2A	2.58584e-10	7.89639e-09	0.405766	0.0641856	7.95603	0.0487118	0.000394423	0.00372536	0.002985	0.00372536
2912	ENSG00000105808	RASA4	0.0616941	0.287899	0.405762	0.217161	4.18533	0.0651703	0.0234218	-0.00178649	0.023737	0.023737
569	ENSG00000166780	BMERB1	1.08927e-08	2.60142e-07	0.405689	0.0709717	7.30202	0.0500003	0.00127043	-0.000868418	0.00376656	0.00376656
2416	ENSG00000148842	CNNM2	0.0323558	0.181988	0.405611	0.189539	5.63456	0.0356304	0.0269919	-0.0204945	0.00893311	0.00893311
1074	ENSG00000077235	GTF3C1	8.57589e-05	0.00108508	0.405608	0.103268	5.94	0.0413136	0.00319237	5.11564e-05	0.007472	0.007472
524	ENSG00000018408	WWTR1	3.49309e-09	9.067e-08	0.405526	0.0686569	7.21795	0.0473056	0.000828783	0.00201322	0.00388498	0.00388498
591	ENSG00000130305	NSUN5	2.25367e-08	5.18191e-07	0.405513	0.0725257	7.74571	0.034366	0.00204878	-0.00189211	0.00321119	0.00321119
1290	ENSG00000128335	APOL2	0.000671093	0.00706389	0.405446	0.119209	5.5731	0.0469527	0.00399238	0.0102185	0.00927849	0.0102185
558	ENSG00000112640	PPP2R5D	8.63325e-09	2.10246e-07	0.405416	0.0704385	8.78433	0.0388903	0.00125502	0.00370656	0.0023885	0.00370656
6472	ENSG00000181061	HIGD1A	0.339927	0.71419	0.405408	0.424818	8.27146	0.141666	0.000246954	0.180224	0.00270657	0.180224
5032	ENSG00000183214	MICA	0.220365	0.59498	0.405335	0.330735	4.02707	0.119383	0.0291986	0.0801867	0.0262626	0.0801867
1267	ENSG00000154529	CNTNAP3B	0.000597309	0.00640634	0.405317	0.118071	6.12416	0.082358	0.00720997	-0.00337725	0.00673071	0.00673071
3062	ENSG00000113739	STC2	0.0714399	0.317046	0.405196	0.224775	7.06573	0.067966	0.00101743	0.0495066	0.00413205	0.0495066
963	ENSG00000170242	USP47	2.55716e-05	0.000360844	0.40509	0.0962279	6.47528	0.0480056	0.0037842	-0.00335263	0.00547562	0.00547562
895	ENSG00000171943	SRGAP2C	1.13879e-05	0.000172906	0.405063	0.0922908	5.97225	0.0750737	0.00118108	-8.04968e-05	0.00733651	0.00733651
5979	ENSG00000275498	PDXDC1	0.295274	0.671095	0.405063	0.387019	7.86001	0.17411	0.00141702	0.148367	0.00308401	0.148367
581	ENSG00000010810	FYN	1.45029e-08	3.39208e-07	0.404805	0.0714277	7.20451	0.0448251	0.00119699	0.00257919	0.00390492	0.00390492
2852	ENSG00000081913	PHLPP1	0.057525	0.273944	0.404776	0.213118	4.23109	0.0583075	0.022376	-0.0211291	0.0230434	0.0230434
732	ENSG00000126226	PCID2	6.29649e-07	1.16889e-05	0.404394	0.0811728	7.04094	0.0448775	0.00241314	-0.000992689	0.00417587	0.00417587
3453	ENSG00000157510	AFAP1L1	0.0989885	0.389518	0.404328	0.24508	6.21798	0.0964636	0.00249057	0.0575738	0.00637255	0.0575738
5204	ENSG00000130203	APOE	0.232617	0.607867	0.403951	0.338418	2.8701	0.0417737	0.0627553	-0.0508879	0.0517716	0.0517716
2353	ENSG00000136436	CALCOCO2	0.0293791	0.16967	0.403589	0.185272	6.11292	0.0849469	0.00310003	0.0312257	0.00677407	0.0312257
1212	ENSG00000062598	ELMO2	0.00038216	0.0042848	0.403204	0.113511	6.61154	0.0477318	0.00780224	-0.00722007	0.00508253	0.00508253
583	ENSG00000173852	DPY19L1	1.58142e-08	3.68608e-07	0.402922	0.0712822	7.05413	0.0564659	0.000928655	-0.00075212	0.0041525	0.0041525
2998	ENSG00000276111	SDCCAG8	0.0674183	0.305586	0.402682	0.22018	5.29707	0.0548895	0.0373646	-0.0333949	0.0111146	0.0111146
820	ENSG00000164649	CDCA7L	4.16678e-06	6.90517e-05	0.402586	0.0874638	7.38387	0.0678801	0.00166815	0.00598177	0.00365907	0.00598177
1322	ENSG00000143776	CDC42BPA	0.000822473	0.0084543	0.40255	0.120339	7.97922	0.0445261	0.00352226	0.0109593	0.00296213	0.0109593
3817	ENSG00000197050	ZNF420	0.123817	0.440873	0.402149	0.261314	3.55262	0.0429159	0.0331696	-0.0307854	0.0351153	0.0351153
2963	ENSG00000101938	CHRDL1	0.0652603	0.299299	0.401959	0.218044	4.14535	0.10568	0.0231872	-0.00675648	0.0243562	0.0243562
650	ENSG00000101079	NDRG3	1.13312e-07	2.36892e-06	0.401941	0.0757813	8.02614	0.0452619	0.00217001	0.00357279	0.00291706	0.00357279
977	ENSG00000105771	SMG9	2.94505e-05	0.000409624	0.401896	0.096201	6.40226	0.133573	0.00190824	0.00734639	0.00571252	0.00734639
5705	ENSG00000089163	SIRT4	0.274275	0.653062	0.401833	0.367552	2.45671	0.110173	0.0560038	0.0790904	0.0645212	0.0790904
5862	ENSG00000165621	OXGR1	0.285837	0.661254	0.401769	0.376435	2.62828	0.072322	0.0827409	-0.0476105	0.0589623	0.0589623
2781	ENSG00000187860	CCDC157	0.0539277	0.263416	0.401565	0.208344	4.44586	0.0511072	0.0163986	0.0270085	0.0199975	0.0270085
7195	ENSG00000142303	ADAMTS10	0.403207	0.761137	0.401514	0.480333	3.44957	0.133858	0.0524399	0.17828	0.0373147	0.17828
3745	ENSG00000135363	LMO2	0.119784	0.434364	0.401474	0.25807	3.60439	0.0825704	0.0325505	-0.0301146	0.0340495	0.0340495
2698	ENSG00000183935	HTR7P1	0.0494034	0.24883	0.401382	0.204256	5.64205	0.0501355	0.00875661	0.0329639	0.00889244	0.0329639
2785	ENSG00000198300	PEG3	0.0541101	0.264022	0.401315	0.208372	7.19604	0.125606	0.0343315	0.00908741	0.00391765	0.00908741
2513	ENSG00000173848	NET1	0.0385551	0.208329	0.401145	0.193892	7.79596	0.0566494	0.00070653	0.0368877	0.003154	0.0368877
1038	ENSG00000085788	DDHD2	6.21124e-05	0.000813146	0.401082	0.100154	6.66336	0.343011	0.00508016	0.00200734	0.00495075	0.00495075
777	ENSG00000116221	MRPL37	1.6294e-06	2.84967e-05	0.400695	0.0835709	8.04936	0.0507401	0.000428844	0.00655526	0.00289535	0.00655526
5326	ENSG00000008513	ST3GAL1	0.243339	0.62088	0.400436	0.343227	3.89564	0.11125	0.0229719	0.0948326	0.0285159	0.0948326
567	ENSG00000182446	NPLOC4	1.0576e-08	2.53471e-07	0.400176	0.0699458	7.25205	0.0529633	0.00105669	0.00304508	0.00383573	0.00383573
1125	ENSG00000100003	SEC14L2	0.000148561	0.00179449	0.40013	0.105479	5.91183	0.045148	0.00353311	-0.000573362	0.0075927	0.0075927
3214	ENSG00000173163	COMMD1	0.0828271	0.350475	0.39987	0.230537	6.43941	0.092727	0.00203352	0.051114	0.00558991	0.051114
1887	ENSG00000126860	EVI2A	0.0100588	0.0724373	0.39987	0.155362	4.83074	0.0454721	0.00878474	0.0114518	0.0153525	0.0153525
2847	ENSG00000189077	TMEM120A	0.057422	0.273836	0.399811	0.210417	4.09074	0.0669904	0.0190529	-0.00147709	0.0252225	0.0252225
1478	ENSG00000180806	HOXC9	0.00187231	0.0172143	0.399684	0.128525	5.25222	0.0331034	0.00506049	-0.00448446	0.0114582	0.0114582
4573	ENSG00000130638	ATXN10	0.182739	0.542254	0.399538	0.299871	7.56249	0.0793874	0.000824121	0.0890983	0.00343575	0.0890983
4054	ENSG00000288504	YBX2	0.140985	0.472231	0.399492	0.271369	3.53317	0.0629443	0.0275623	0.0460789	0.0355225	0.0460789
7947	ENSG00000122733	PHF24	0.468272	0.799977	0.399273	0.550498	2.20637	0.184179	0.107887	0.195161	0.0733585	0.195161
3459	ENSG00000144485	HES6	0.0993395	0.390265	0.39924	0.242248	3.51789	0.0421528	0.0228393	-0.0209346	0.0358448	0.0358448
1138	ENSG00000137941	TTLL7	0.000167621	0.00200158	0.39902	0.106026	6.72667	0.036494	0.00644106	-0.00307689	0.00480054	0.00480054
2293	ENSG00000081087	OSTM1	0.0262036	0.15529	0.3989	0.179428	6.68443	0.0499017	0.00172938	0.0304649	0.00489954	0.0304649
1093	ENSG00000064607	SUGP2	0.000111974	0.00139214	0.398806	0.103236	8.76417	0.046781	0.00160815	0.00904947	0.00239823	0.00904947
462	ENSG00000111641	NOP2	4.62634e-10	1.36077e-08	0.398745	0.0639908	7.62912	0.0418554	0.000742924	-0.000340307	0.0033519	0.0033519
382	ENSG00000113649	TCERG1	1.6918e-11	6.0183e-10	0.398715	0.0592408	7.90787	0.046669	0.000475685	0.00156449	0.00303378	0.00303378
2062	ENSG00000149182	ARFGAP2	0.0158352	0.104357	0.398611	0.165214	6.41747	0.0617668	0.00281661	0.0244791	0.0056618	0.0244791
1368	ENSG00000171522	PTGER4	0.00100404	0.00997358	0.398579	0.121171	5.44542	0.043829	0.00461323	0.0100469	0.0100692	0.0100692
1030	ENSG00000169696	ASPSCR1	5.58979e-05	0.000737473	0.398344	0.0988573	6.4211	0.0471818	0.00150122	0.00827154	0.00564983	0.00827154
6600	ENSG00000186451	SPATA12	0.348472	0.718877	0.398157	0.424675	2.92182	0.123739	0.0591618	0.121187	0.0503272	0.121187
864	ENSG00000197024	ZNF398	7.49451e-06	0.000117874	0.398136	0.0888868	6.29725	0.0400772	0.00182138	0.00193982	0.00607948	0.00607948
517	ENSG00000132591	ERAL1	3.16066e-09	8.30759e-08	0.397727	0.0671493	7.63027	0.0368091	0.00115856	-0.000229025	0.00335047	0.00335047
1050	ENSG00000136319	TTC5	7.25954e-05	0.000939522	0.397408	0.100163	6.05148	0.0517841	0.00301808	0.0051602	0.00701456	0.00701456
5507	ENSG00000260092	AC009163.3	0.258941	0.638959	0.397387	0.352013	2.98898	0.0886631	0.0754149	-0.0241793	0.0484985	0.0484985
812	ENSG00000213024	NUP62	3.63049e-06	6.0757e-05	0.397293	0.0857809	7.0796	0.0523741	0.000574748	0.00678361	0.00410772	0.00678361
3520	ENSG00000152475	ZNF837	0.103938	0.401255	0.397292	0.244329	3.67128	0.0596218	0.0269866	-0.0104004	0.0327101	0.0327101
1060	ENSG00000006118	TMEM132A	7.92914e-05	0.0010165	0.397022	0.1006	6.53608	0.0613686	0.00482859	-0.00289515	0.00529181	0.00529181
4600	ENSG00000285130	AL358113.1	0.184731	0.544658	0.396822	0.299188	4.88991	0.0498357	0.0747825	-0.0588348	0.0147311	0.0147311
4801	ENSG00000079335	CDC14A	0.201025	0.568992	0.396606	0.310179	6.65963	0.166583	0.0061788	0.0900321	0.00495997	0.0900321
3613	ENSG00000174720	LARP7	0.110544	0.415685	0.396569	0.248516	6.37519	0.093943	0.00213414	0.0596259	0.00580436	0.0596259
2048	ENSG00000130159	ECSIT	0.0153694	0.10198	0.396509	0.163607	6.84234	0.0560745	0.0022506	0.0245165	0.00455127	0.0245165
1382	ENSG00000160959	LRRC14	0.00109904	0.0108067	0.396314	0.121425	5.66242	0.0454402	0.00596067	0.0037579	0.00878329	0.00878329
5306	ENSG00000184226	PCDH9	0.241669	0.618929	0.396192	0.338387	3.08208	0.16841	0.042755	0.071751	0.0460502	0.071751
660	ENSG00000163110	PDLIM5	1.35835e-07	2.79677e-06	0.395896	0.0751113	7.22284	0.0369156	0.00176389	0.000984357	0.00387781	0.00387781
1032	ENSG00000071205	ARHGAP10	5.86322e-05	0.000772047	0.395831	0.0985082	6.03896	0.0324282	0.00263941	-0.00258373	0.00706446	0.00706446
828	ENSG00000069329	VPS35	4.47857e-06	7.35016e-05	0.395718	0.0862538	6.71233	0.0417974	0.0026061	-0.00176988	0.00483361	0.00483361
1028	ENSG00000163820	FYCO1	5.51631e-05	0.000729193	0.395649	0.0981127	7.42648	0.0320591	0.00602103	-0.00533896	0.00360507	0.00360507
4278	ENSG00000128052	KDR	0.158032	0.502078	0.395476	0.280138	3.26837	0.0679392	0.0370349	0.0364296	0.0414422	0.0414422
1022	ENSG00000105726	ATP13A1	5.18163e-05	0.000688975	0.395402	0.0976957	6.83855	0.0419723	0.00438531	0.00515914	0.00455898	0.00515914
3860	ENSG00000007237	GAS7	0.12712	0.447521	0.395095	0.258984	3.81446	0.105831	0.037091	-0.0121896	0.0299817	0.0299817
7380	ENSG00000285932	AL133353.2	0.420141	0.773617	0.394728	0.48963	3.59869	0.20042	0.205572	-0.0923081	0.0341656	0.0341656
637	ENSG00000165898	ISCA2	8.30634e-08	1.77198e-06	0.394628	0.0736198	7.26327	0.0504213	0.00159997	-0.00145699	0.00381991	0.00381991
1183	ENSG00000110108	TMEM109	0.000276674	0.00317813	0.394506	0.108494	8.63065	0.0488	0.000453617	0.0113172	0.00246807	0.0113172
1334	ENSG00000101955	SRPX	0.000880706	0.00897145	0.394434	0.118588	7.62927	0.0477996	0.00163853	0.0124245	0.00335171	0.0124245
1108	ENSG00000165996	HACD1	0.000133551	0.00163793	0.394434	0.10326	6.44739	0.0721498	0.00357989	0.00708274	0.00556414	0.00708274
6162	ENSG00000236346	NFKBIL1	0.310051	0.683703	0.394053	0.388186	5.76389	0.0993006	0.00639765	0.144291	0.00826904	0.144291
2257	ENSG00000090932	DLL3	0.0246599	0.148473	0.394017	0.175376	4.65344	0.0539638	0.00881707	0.0219398	0.0173634	0.0219398
1298	ENSG00000079974	RABL2B	0.000732711	0.00767088	0.39401	0.116673	7.31796	0.0447099	0.00232578	0.0112869	0.00374513	0.0112869
779	ENSG00000171681	ATF7IP	1.65526e-06	2.88747e-05	0.393961	0.0822206	6.51175	0.050561	0.00139643	0.00126294	0.0053638	0.0053638
1307	ENSG00000134138	MEIS2	0.000768311	0.00798821	0.393797	0.117063	7.46554	0.101028	0.00143308	0.0122707	0.00355623	0.0122707
7449	ENSG00000278311	GGNBP2	0.425068	0.775737	0.393363	0.493146	6.88898	0.147526	0.192725	0.0504682	0.00445819	0.0504682
2103	ENSG00000135093	USP30	0.0173407	0.112051	0.393305	0.165295	5.28481	0.0519164	0.00853244	0.0187902	0.0112072	0.0187902
1806	ENSG00000087303	NID2	0.00754251	0.0567526	0.393045	0.147104	5.22981	0.0450351	0.0100047	0.00714493	0.0116349	0.0116349
4260	ENSG00000185803	SLC52A2	0.156596	0.499579	0.392559	0.277111	7.12963	0.113451	0.00394239	0.0728481	0.00402236	0.0728481
1451	ENSG00000105877	DNAH11	0.00161623	0.0151312	0.392369	0.124445	5.32473	0.0403314	0.00457738	-0.00282752	0.0109091	0.0109091
4625	ENSG00000282947	HNRNPL	0.185872	0.545769	0.392158	0.296441	10.5312	0.0688706	0.000138096	0.0877392	0.00222791	0.0877392
1257	ENSG00000100116	GCAT	0.000534022	0.00577252	0.39211	0.113226	5.67436	0.056877	0.00409974	-0.0013522	0.00872029	0.00872029
1229	ENSG00000005206	SPPL2B	0.000425314	0.00469886	0.392042	0.111254	5.80016	0.038826	0.00428145	0.00394154	0.00809591	0.00809591
481	ENSG00000127124	HIVEP3	9.1158e-10	2.57536e-08	0.391859	0.0639856	7.53436	0.0446934	0.000623388	-0.000490179	0.00347077	0.00347077
2933	ENSG00000100154	TTC28	0.0632756	0.293165	0.391838	0.210977	5.1866	0.0829181	0.0136806	0.0308308	0.0119848	0.0308308
1522	ENSG00000130726	TRIM28	0.0024647	0.0220058	0.391685	0.12937	9.78855	0.0473867	0.000163547	0.016573	0.0021416	0.016573
273	ENSG00000011007	ELOA	8.22728e-15	4.09526e-13	0.391443	0.0504175	8.85417	0.040278	0.000185514	-0.000180425	0.00235641	0.00235641
417	ENSG00000197081	IGF2R	8.7011e-11	2.83817e-09	0.391371	0.0603227	9.75234	0.0652895	0.00125562	0.00238321	0.00214308	0.00238321
593	ENSG00000160410	SHKBP1	2.30448e-08	5.28087e-07	0.391231	0.0700199	7.49167	0.0856596	0.00121315	0.00368963	0.00352376	0.00368963
3071	ENSG00000133247	KMT5C	0.0720271	0.31849	0.390733	0.217201	4.15142	0.0532212	0.0229148	-0.017956	0.0242614	0.0242614
912	ENSG00000163933	RFT1	1.37592e-05	0.000205015	0.390677	0.089859	6.35866	0.0491124	0.00221319	0.000206272	0.00586146	0.00586146
1921	ENSG00000021645	NRXN3	0.0112005	0.0792312	0.390599	0.153999	4.7459	0.0895489	0.00703483	0.0166807	0.0162869	0.0166807
1406	ENSG00000166200	COPS2	0.00125227	0.0121032	0.390395	0.120989	8.01557	0.0553602	0.000404774	0.0142336	0.00292708	0.0142336
1158	ENSG00000136250	AOAH	0.000220931	0.0025926	0.390294	0.105662	5.97579	0.0344262	0.0038427	-0.000441045	0.00732178	0.00732178
868	ENSG00000149262	INTS4	7.90331e-06	0.00012373	0.389884	0.0872656	6.81547	0.0610522	0.00300863	0.00419512	0.00460666	0.00460666
1315	ENSG00000258315	C17orf49	0.00079972	0.00826637	0.389754	0.116244	7.46036	0.0424892	0.00118784	0.0123248	0.00356268	0.0123248
376	ENSG00000110107	PRPF19	1.24287e-11	4.49186e-10	0.389753	0.0575269	7.86405	0.0383535	0.000229652	-0.000162393	0.00307969	0.00307969
486	ENSG00000072415	MPP5	1.08561e-09	3.03545e-08	0.389707	0.0639253	8.75576	0.0445922	0.00168409	-0.0012315	0.00240235	0.00240235
2150	ENSG00000242615	AC022415.1	0.0194315	0.122816	0.389438	0.16663	5.09442	0.0556196	0.0149923	0.00818623	0.0127731	0.0127731
1301	ENSG00000140854	KATNB1	0.000742119	0.00775146	0.389395	0.115427	5.50914	0.0465387	0.00366149	0.00281636	0.00966181	0.00966181
693	ENSG00000243156	MICAL3	3.13567e-07	6.14872e-06	0.389337	0.0761152	7.67266	0.0439133	0.0024955	0.000107461	0.00329802	0.00329802
5225	ENSG00000128585	MKLN1	0.234133	0.609179	0.389239	0.327152	7.49551	0.0837843	0.00147299	0.105555	0.003519	0.105555
7257	ENSG00000120669	SOHLH2	0.409626	0.765249	0.38902	0.471796	3.06607	0.177003	0.140721	0.0818706	0.0464642	0.0818706
6959	ENSG00000076321	KLHL20	0.381415	0.745485	0.388645	0.444018	6.81735	0.122173	0.00263192	0.19452	0.00460273	0.19452
3007	ENSG00000141664	ZCCHC2	0.068227	0.308326	0.388423	0.213009	6.09959	0.0607402	0.00704365	0.0383293	0.00682565	0.0383293
1248	ENSG00000187607	ZNF286A	0.000490667	0.00534268	0.388351	0.111409	5.81583	0.065173	0.00438933	0.00307727	0.0080227	0.0080227
1036	ENSG00000140382	HMG20A	6.11766e-05	0.000801667	0.388347	0.0968875	6.22491	0.0435854	0.00304071	0.000319616	0.00634648	0.00634648
2512	ENSG00000124588	NQO2	0.0383816	0.207631	0.388306	0.187519	4.97683	0.0455723	0.00625795	0.0289055	0.0138633	0.0289055
1986	ENSG00000110880	CORO1C	0.0132769	0.0908595	0.388296	0.156808	8.36061	0.12163	0.000691053	0.0238977	0.00264003	0.0238977
677	ENSG00000117528	ABCD3	2.08591e-07	4.18691e-06	0.387943	0.0747264	9.33895	0.0510655	0.000587138	0.00499689	0.00219778	0.00499689
9806	ENSG00000260836	AC245033.1	0.642299	0.889209	0.387914	0.835145	3.49333	0.135683	0.661099	-0.568552	0.0363679	0.0363679
497	ENSG00000093010	COMT	1.60321e-09	4.37636e-08	0.387889	0.0642878	7.64302	0.0397944	0.000798387	0.000249772	0.00333453	0.00333453
2015	ENSG00000142327	RNPEPL1	0.014408	0.0971664	0.387709	0.158447	4.38567	0.050889	0.00428833	0.0135479	0.0208173	0.0208173
1455	ENSG00000226384	GTF2H4	0.00164565	0.0153696	0.387667	0.123159	6.19389	0.0569737	0.00588209	0.00928608	0.00646361	0.00928608
3896	ENSG00000119487	MAPKAP1	0.129574	0.451946	0.38762	0.255723	8.0075	0.0594845	0.000463413	0.0649306	0.00293477	0.0649306
1033	ENSG00000100207	TCF20	5.98717e-05	0.000787606	0.387583	0.0965742	8.09844	0.046739	0.00647586	-0.00123525	0.00285071	0.00285071
1131	ENSG00000119866	BCL11A	0.00015925	0.00191339	0.386972	0.102477	6.75837	0.0411206	0.00577226	-0.000345546	0.00472926	0.00472926
3003	ENSG00000132341	RAN	0.0675966	0.305884	0.386728	0.211594	10.0627	0.0859701	9.40607e-05	0.044678	0.00214747	0.044678
961	ENSG00000148459	PDSS1	2.47974e-05	0.000350647	0.38641	0.0916393	6.229	0.0349036	0.0020666	0.00391812	0.00633117	0.00633117
1330	ENSG00000140521	POLG	0.000864823	0.00883615	0.385956	0.115862	5.84413	0.0318199	0.00553126	-0.00323608	0.00789273	0.00789273
6410	ENSG00000159461	AMFR	0.335459	0.711051	0.385902	0.400656	6.79581	0.107155	0.00129021	0.159235	0.00464809	0.159235
1906	ENSG00000115419	GLS	0.0107231	0.0764511	0.385471	0.151071	7.50532	0.0474494	0.00103814	0.0217842	0.00350682	0.0217842
1343	ENSG00000162772	ATF3	0.000914633	0.00925462	0.385452	0.116256	8.61143	0.0503745	0.000389039	0.0131264	0.00247891	0.0131264
839	ENSG00000130703	OSBPL2	5.11448e-06	8.28375e-05	0.385385	0.0845135	7.01468	0.0691252	0.00291968	0.00355164	0.00422285	0.00422285
1384	ENSG00000066739	ATG2B	0.00111168	0.0109151	0.385322	0.118174	5.07412	0.0696558	0.00101068	0.000689701	0.0129545	0.0129545
1238	ENSG00000205423	CNEP1R1	0.000450647	0.00494657	0.385097	0.109761	5.80846	0.0518271	0.00220224	0.00984531	0.00805704	0.00984531
2534	ENSG00000069020	MAST4	0.0398841	0.213885	0.384975	0.187341	6.18346	0.0499551	0.00152033	0.0335762	0.00650324	0.0335762
651	ENSG00000143337	TOR1AIP1	1.14389e-07	2.38776e-06	0.38475	0.0725636	7.09566	0.0428603	0.00118575	-0.00111597	0.00407973	0.00407973
4176	ENSG00000171475	WIPF2	0.149724	0.487213	0.384167	0.266689	7.12528	0.112687	0.000846345	0.0702764	0.00402955	0.0702764
3978	ENSG00000099910	KLHL22	0.135632	0.463209	0.383719	0.25714	5.03303	0.0558975	0.00802724	0.0580939	0.0133303	0.0580939
4073	ENSG00000182218	HHIPL1	0.1425	0.475082	0.383505	0.261502	4.6389	0.0951465	0.0197201	0.0486633	0.0175383	0.0486633
375	ENSG00000133884	DPF2	1.2273e-11	4.44739e-10	0.383334	0.0565643	8.13067	0.0541012	0.000377202	0.00182127	0.00282232	0.00282232
2069	ENSG00000137486	ARRB1	0.0160104	0.105155	0.38329	0.159129	4.851	0.0567058	0.010185	-0.00819029	0.015137	0.015137
1124	ENSG00000153560	UBP1	0.000148259	0.00179243	0.382908	0.100925	6.842	0.0575006	0.00117733	0.00900862	0.00455196	0.00900862
544	ENSG00000122068	FYTTD1	5.66486e-09	1.41507e-07	0.382871	0.0657136	7.61476	0.0332623	0.00094825	0.000708811	0.00337003	0.00337003
4080	ENSG00000116641	DOCK7	0.1427	0.475282	0.382772	0.261133	6.86542	0.13052	0.00497513	0.0632156	0.00450474	0.0632156
2076	ENSG00000139946	PELI2	0.0163604	0.107091	0.382652	0.159387	5.91197	0.0771172	0.00400453	0.0213997	0.00759211	0.0213997
4804	ENSG00000134853	PDGFRA	0.201256	0.56929	0.382595	0.299375	2.98718	0.0676783	0.0410783	0.00208585	0.0485469	0.0485469
5735	ENSG00000106392	C1GALT1	0.276161	0.654246	0.382236	0.351003	6.57258	0.0865772	0.000747534	0.122456	0.00518788	0.122456
719	ENSG00000136986	DERL1	4.80003e-07	9.06957e-06	0.382142	0.0759101	8.24047	0.046035	0.00100917	0.00475318	0.00273092	0.00475318
2026	ENSG00000131584	ACAP3	0.0146597	0.0983101	0.382001	0.156514	5.26658	0.0399006	0.0131499	0.00424495	0.0113467	0.0113467
5382	ENSG00000101463	SYNDIG1	0.248009	0.626052	0.381958	0.330643	2.7482	0.0440906	0.0540195	-0.0416884	0.055305	0.055305
2418	ENSG00000139737	SLAIN1	0.0326282	0.183368	0.381948	0.178762	5.69504	0.0719715	0.00420611	0.0277497	0.0086128	0.0277497
2359	ENSG00000266094	RASSF5	0.0297618	0.171443	0.381935	0.175744	5.66445	0.047402	0.0221134	-0.00218679	0.00877254	0.00877254
873	ENSG00000137501	SYTL2	8.34858e-06	0.000129953	0.381914	0.0857069	7.02937	0.0385718	0.00314916	-0.00187303	0.00419651	0.00419651
2795	ENSG00000176222	ZNF404	0.0544738	0.264467	0.381883	0.198582	5.03288	0.0506014	0.0122595	0.0271752	0.0133317	0.0271752
3287	ENSG00000226215	APOM	0.0882166	0.364702	0.38188	0.223992	4.12362	0.0599676	0.0254744	0.00116712	0.0246981	0.0246981
5541	ENSG00000162994	CLHC1	0.260794	0.640397	0.381739	0.339469	3.15014	0.153432	0.0533261	0.0619132	0.0443225	0.0619132
493	ENSG00000109171	SLAIN2	1.36629e-09	3.76602e-08	0.381698	0.0629927	8.01347	0.0432291	0.000692653	0.00327543	0.00292907	0.00327543
1425	ENSG00000143476	DTL	0.00141314	0.0134759	0.381683	0.119577	8.37112	0.0461605	0.00225396	0.0120446	0.00263252	0.0120446
520	ENSG00000008517	IL32	3.30652e-09	8.64083e-08	0.381561	0.0645007	8.65974	0.0543235	0.00040612	0.00375422	0.00245203	0.00375422
4601	ENSG00000125089	SH3TC1	0.184838	0.544658	0.381416	0.287643	3.42113	0.144646	0.0447982	-0.0278561	0.0379402	0.0379402
1259	ENSG00000213782	DDX47	0.000546641	0.00590017	0.381068	0.110237	7.83827	0.0447986	0.000593503	0.0115588	0.0031074	0.0115588
3577	ENSG00000168067	MAP4K2	0.107989	0.410204	0.380851	0.236951	5.43732	0.0718094	0.0149643	0.0411817	0.0101227	0.0411817
278	ENSG00000110955	ATP5F1B	1.00884e-14	4.93132e-13	0.380642	0.0491904	9.17221	0.0348168	0.000179446	-0.000113188	0.00224025	0.00224025
4238	ENSG00000181004	BBS12	0.154729	0.496134	0.380625	0.267476	4.01635	0.0729289	0.0451024	-0.0161885	0.026441	0.026441
616	ENSG00000164466	SFXN1	3.66741e-08	8.09034e-07	0.380512	0.0691066	7.22107	0.0384474	0.000895329	-0.00064549	0.00388039	0.00388039
3469	ENSG00000276021	WDR81	0.100419	0.393158	0.380296	0.231489	4.18617	0.0660403	0.0298628	0.0011614	0.0237242	0.0237242
1260	ENSG00000284850	DCP1B	0.000550234	0.00593424	0.38016	0.110031	6.23063	0.0397641	0.00578179	-0.00314901	0.00632504	0.00632504
3285	ENSG00000164241	C5orf63	0.0880548	0.364255	0.380094	0.222831	3.9948	0.053486	0.0228512	0.0260155	0.0268024	0.0268024
1878	ENSG00000197256	KANK2	0.0099047	0.0715931	0.379979	0.147328	6.74437	0.0443812	0.00190555	0.0198	0.00476044	0.0198
1820	ENSG00000084693	AGBL5	0.00797771	0.0595654	0.37988	0.143188	6.95566	0.0426195	0.0029096	0.0175933	0.00433092	0.0175933
332	ENSG00000142871	CCN1	9.52698e-13	3.89946e-11	0.379872	0.0532244	11.5975	0.0374222	4.16696e-05	0.00134984	0.00279117	0.00279117
8470	ENSG00000119686	FLVCR2	0.513734	0.824041	0.37982	0.581622	1.7939	0.226747	0.0589295	0.279355	0.0899554	0.279355
1531	ENSG00000115275	MOGS	0.0025497	0.0226308	0.379609	0.125808	7.57526	0.0480403	0.00387072	0.0119568	0.00341979	0.0119568
2099	ENSG00000213983	AP1G2	0.0172011	0.111333	0.379435	0.159267	5.55959	0.0398652	0.00804299	0.017323	0.00935732	0.017323
1586	ENSG00000172671	ZFAND4	0.00344195	0.0294735	0.379193	0.129628	5.5084	0.0406188	0.00713712	-0.00700413	0.00966639	0.00966639
1098	ENSG00000143515	ATP8B2	0.000118342	0.00146462	0.379078	0.0984736	7.02588	0.0355805	0.00191082	0.00778624	0.00420274	0.00778624
3143	ENSG00000121310	ECHDC2	0.0780045	0.337258	0.379045	0.215075	4.21099	0.0681404	0.0229113	-0.0144339	0.0233461	0.0233461
6264	ENSG00000198719	DLL1	0.320846	0.695966	0.379034	0.381813	4.18078	0.10965	0.121974	-0.0886719	0.0238069	0.0238069
1662	ENSG00000186815	TPCN1	0.00463425	0.037891	0.378689	0.133745	5.17626	0.0517099	0.00581742	0.00164645	0.0120704	0.0120704
1655	ENSG00000205084	TMEM231	0.00443861	0.0364448	0.378682	0.133096	5.52007	0.0457693	0.00812002	-0.00266467	0.00959446	0.00959446
760	ENSG00000157538	VPS26C	1.10956e-06	1.98392e-05	0.378609	0.0777249	7.05552	0.0539887	0.00189112	-3.51374e-05	0.00415004	0.00415004
3304	ENSG00000102967	DHODH	0.0895302	0.368191	0.378568	0.222965	4.24004	0.112686	0.0268036	-0.0201851	0.0229098	0.0229098
1333	ENSG00000111196	MAGOHB	0.000875169	0.00892173	0.37849	0.113734	5.68661	0.0816815	0.00427905	0.00627391	0.00865635	0.00865635
5437	ENSG00000135605	TEC	0.252624	0.630936	0.378487	0.330846	2.17851	0.152892	0.0350611	0.0407786	0.0743976	0.0743976
1057	ENSG00000132640	BTBD3	7.61419e-05	0.000978896	0.378453	0.0956601	6.19865	0.0337188	0.0027053	-0.00265274	0.00644556	0.00644556
5606	ENSG00000214491	SEC14L6	0.266813	0.646539	0.378329	0.340704	2.85689	0.0541531	0.0639338	-0.0538258	0.0521457	0.0521457
2692	ENSG00000176715	ACSF3	0.0491497	0.248169	0.378252	0.192271	5.4794	0.0447846	0.0114088	0.0255592	0.00984888	0.0255592
1393	ENSG00000184613	NELL2	0.00117208	0.0114339	0.378173	0.116519	5.92313	0.0332702	0.0060327	0.000352936	0.00754399	0.00754399
3290	ENSG00000168502	MTCL1	0.0889068	0.366755	0.378172	0.222298	5.80676	0.083671	0.00805716	0.0413592	0.00806496	0.0413592
265	ENSG00000126067	PSMB2	4.45589e-15	2.28495e-13	0.378009	0.0482069	10.5034	0.121912	0.000103305	0.000995134	0.0022206	0.0022206
835	ENSG00000104447	TRPS1	4.85644e-06	7.90349e-05	0.377457	0.0825782	7.29132	0.042507	0.00303807	-0.00250597	0.0037811	0.0037811
3292	ENSG00000159023	EPB41	0.0889561	0.366755	0.377442	0.221903	8.60584	0.0853752	0.00103089	0.0482103	0.00248211	0.0482103
2354	ENSG00000182141	ZNF708	0.0294873	0.170222	0.377436	0.173381	5.10499	0.0407795	0.00993792	0.0201232	0.0126798	0.0201232
1534	ENSG00000119965	C10orf88	0.00259717	0.0230071	0.377304	0.125276	5.91442	0.0735333	0.00811254	-0.00160613	0.00758149	0.00758149
1031	ENSG00000134330	IAH1	5.72809e-05	0.000754985	0.377298	0.0937681	6.59878	0.0359514	0.00367609	0.000705296	0.00511636	0.00511636
4973	ENSG00000162076	FLYWCH2	0.215051	0.58764	0.377229	0.304268	5.28576	0.0674958	0.0112535	0.0813253	0.0112	0.0813253
331	ENSG00000080822	CLDND1	9.04628e-13	3.7139e-11	0.377178	0.0527943	8.77358	0.033657	0.000393577	0.00207764	0.00239366	0.00239366
8234	ENSG00000182600	SNORC	0.491151	0.810879	0.377073	0.54769	2.54348	0.255159	0.0827545	0.21721	0.0616609	0.21721
5002	ENSG00000100028	SNRPD3	0.218062	0.592293	0.376773	0.305897	6.96861	0.0762034	0.00096073	0.0926121	0.00430687	0.0926121
2372	ENSG00000168827	GFM1	0.0303301	0.173759	0.376744	0.173955	8.3188	0.0421454	0.00187866	0.0283818	0.00267061	0.0283818
5105	ENSG00000146701	MDH2	0.225646	0.600294	0.376622	0.310834	8.69765	0.0719574	0.000207002	0.0964108	0.00243183	0.0964108
8729	ENSG00000167216	KATNAL2	0.53651	0.834457	0.376615	0.609311	3.55766	0.240475	0.0672533	0.304006	0.0350104	0.304006
3564	ENSG00000075399	VPS9D1	0.106882	0.407629	0.37651	0.233514	3.83603	0.0427534	0.0249421	0.00891994	0.0295866	0.0295866
1923	ENSG00000069702	TGFBR3	0.0112399	0.0794273	0.376236	0.148408	6.09319	0.0512059	0.0151744	-0.00254734	0.00685052	0.00685052
2555	ENSG00000274081	PUF60	0.0409988	0.21805	0.375793	0.183893	7.53842	0.0495563	0.00166405	0.0321525	0.00346574	0.0321525
490	ENSG00000116984	MTR	1.24658e-09	3.45711e-08	0.375716	0.0618551	8.30035	0.0510361	0.0011416	-0.000935327	0.00268445	0.00268445
866	ENSG00000114126	TFDP2	7.65729e-06	0.000120156	0.375337	0.0838825	6.99841	0.0499286	0.002784	-0.000400576	0.00425228	0.00425228
635	ENSG00000141858	SAMD1	7.90132e-08	1.69088e-06	0.374943	0.06983	7.0682	0.0425545	0.000748513	-0.000674456	0.00412772	0.00412772
813	ENSG00000172775	PSME3IP1	3.72484e-06	6.22593e-05	0.37448	0.0809482	6.62427	0.0605439	0.00102019	0.00553242	0.00504935	0.00553242
1323	ENSG00000204406	MBD5	0.000828238	0.00850713	0.374336	0.11197	5.92089	0.0312105	0.00498367	-0.00225172	0.00755363	0.00755363
5482	ENSG00000173013	CCDC96	0.256928	0.636672	0.374298	0.330162	2.88982	0.115538	0.0577896	0.0438459	0.0512172	0.0512172
7420	ENSG00000171450	CDK5R2	0.422863	0.774903	0.374269	0.466981	3.63696	0.16546	0.0307127	0.187359	0.0333919	0.187359
3657	ENSG00000283104	SARS2	0.113843	0.422957	0.374231	0.236683	5.6587	0.0531424	0.0103863	0.0456324	0.00880308	0.0456324
1342	ENSG00000137074	APTX	0.000912456	0.00923947	0.374173	0.112831	8.14422	0.0404335	0.0014822	0.0112487	0.00281059	0.0112487
1165	ENSG00000108559	NUP88	0.000241213	0.0028136	0.373832	0.101822	8.27536	0.13546	0.000681273	0.00968651	0.00270356	0.00968651
1582	ENSG00000103245	CIAO3	0.00334751	0.0287543	0.373736	0.127386	5.74365	0.0663253	0.00785932	-0.00484079	0.00836794	0.00836794
4442	ENSG00000175104	TRAF6	0.172048	0.526331	0.373629	0.27359	6.79976	0.0776188	0.00163584	0.0732157	0.0046397	0.0732157
4414	ENSG00000129521	EGLN3	0.169619	0.522074	0.373587	0.27201	5.23174	0.0739028	0.00333843	0.0706512	0.0116195	0.0706512
3200	ENSG00000140961	OSGIN1	0.0819252	0.348151	0.373494	0.214698	4.39849	0.0466564	0.0254547	0.000419567	0.0206405	0.0206405
3407	ENSG00000167526	RPL13	0.096253	0.383798	0.373062	0.22429	10.0186	0.0542755	7.50425e-05	0.0502312	0.0021445	0.0502312
1573	ENSG00000141198	TOM1L1	0.00323523	0.0279488	0.372982	0.126672	5.86929	0.0600462	0.0032617	0.0127842	0.00777949	0.0127842
4849	ENSG00000135925	WNT10A	0.205053	0.574647	0.372958	0.294296	2.58084	0.045199	0.0261498	0.0133034	0.0604604	0.0604604
522	ENSG00000116209	TMEM59	3.44363e-09	8.96466e-08	0.372873	0.0631035	8.09233	0.0451025	0.00112588	0.000533715	0.00285617	0.00285617
3211	ENSG00000078142	PIK3C3	0.0828925	0.350475	0.372847	0.215003	6.36963	0.0506986	0.00304638	0.0431801	0.00582348	0.0431801
1208	ENSG00000119950	MXI1	0.000367528	0.00413439	0.372794	0.104648	6.46205	0.0449353	0.00543387	0.000380269	0.00551728	0.00551728
5758	ENSG00000136950	ARPC5L	0.278102	0.656567	0.372683	0.343616	7.83421	0.128849	0.000513188	0.117559	0.00311181	0.117559
1371	ENSG00000166444	DENND2B	0.00102927	0.0101948	0.372594	0.113513	6.07388	0.0347211	0.00355324	0.00933188	0.00692602	0.00933188
4077	ENSG00000162746	FCRLB	0.142576	0.47522	0.372533	0.25407	3.20297	0.069673	0.0215344	-0.0110105	0.0430169	0.0430169
970	ENSG00000113360	DROSHA	2.76924e-05	0.000387766	0.372445	0.0888538	6.55747	0.0380138	0.0026647	0.00422243	0.0052303	0.0052303
2465	ENSG00000179222	MAGED1	0.0356	0.196175	0.372163	0.177097	9.57365	0.0594506	0.00035396	0.0310093	0.0021581	0.0310093
2693	ENSG00000280670	CCDC163	0.0491809	0.248169	0.372048	0.189143	4.40921	0.0502817	0.0152815	-0.00919612	0.0204937	0.0204937
781	ENSG00000171621	SPSB1	1.86326e-06	3.24198e-05	0.371958	0.078016	6.62161	0.0440202	0.00103025	0.00289633	0.00505625	0.00505625
6491	ENSG00000076944	STXBP2	0.34169	0.715223	0.371922	0.391155	6.58073	0.179795	0.00425271	0.148749	0.00516534	0.148749
2729	ENSG00000288295	MCTS1	0.0509682	0.253547	0.371624	0.190406	7.16162	0.0632366	0.001662	0.0345924	0.00397077	0.0345924
514	ENSG00000101146	RAE1	2.74536e-09	7.25812e-08	0.371605	0.0624952	7.92391	0.0358936	0.000542927	0.00336272	0.00301734	0.00336272
1625	ENSG00000135919	SERPINE2	0.00397754	0.0332621	0.371357	0.128946	7.5214	0.0727328	0.00254251	0.0140846	0.00348687	0.0140846
2191	ENSG00000166689	PLEKHA7	0.0213836	0.132625	0.371262	0.161338	5.29552	0.178149	0.0106515	0.0153785	0.0111262	0.0153785
1225	ENSG00000148218	ALAD	0.00041879	0.00464566	0.371195	0.105215	6.07555	0.0509405	0.00415082	-0.00403132	0.00691945	0.00691945
1764	ENSG00000109685	NSD2	0.00666983	0.0513811	0.370835	0.136693	9.43142	0.0438377	0.000586088	0.018099	0.00217939	0.018099
1481	ENSG00000108479	GALK1	0.00190606	0.0174892	0.370822	0.119447	5.53703	0.0373617	0.00477605	-0.00177031	0.00949151	0.00949151
686	ENSG00000160072	ATAD3B	2.85015e-07	5.64588e-06	0.370767	0.0722306	7.24302	0.0450297	0.00136867	-0.000216674	0.00384859	0.00384859
2651	ENSG00000122592	HOXA7	0.0469627	0.24073	0.370423	0.186458	5.2882	0.0423294	0.000551575	0.0342149	0.0111815	0.0342149
4542	ENSG00000115993	TRAK2	0.180111	0.538945	0.37041	0.27634	6.0939	0.123626	0.00663691	0.0697267	0.00684776	0.0697267
2788	ENSG00000197238	H4C11	0.0542734	0.264467	0.37023	0.192362	7.97445	0.0452168	0.000359847	0.0366433	0.0029668	0.0366433
4492	ENSG00000119636	BBOF1	0.176437	0.533352	0.370168	0.273831	3.31164	0.0602991	0.0171358	0.0578479	0.0404256	0.0578479
1461	ENSG00000107614	TRDMT1	0.00168644	0.0156858	0.369964	0.117803	5.71899	0.0318581	0.00538675	0.00316282	0.00849084	0.00849084
1516	ENSG00000133678	TMEM254	0.0024003	0.0215156	0.369957	0.121871	5.59811	0.0329161	0.00571722	-0.00489362	0.0091354	0.0091354
3506	ENSG00000187650	VMAC	0.102843	0.398611	0.369549	0.226547	3.8536	0.0690204	0.0220558	0.0148745	0.0292678	0.0292678
4781	ENSG00000278081	RPS9	0.199521	0.566903	0.369072	0.287682	9.38879	0.0649095	0.000317446	0.0824434	0.00218742	0.0824434
6730	ENSG00000185053	SGCZ	0.361744	0.730248	0.369063	0.404654	3.31443	0.170223	0.123384	-0.0734309	0.0403608	0.0403608
3861	ENSG00000139438	FAM222A	0.127164	0.447561	0.368864	0.241818	5.64243	0.0667126	0.00305981	0.055416	0.00889038	0.055416
2303	ENSG00000088367	EPB41L1	0.0270008	0.159182	0.368821	0.166774	4.92686	0.0361844	0.0134577	-0.00403421	0.0143558	0.0143558
3395	ENSG00000167244	IGF2	0.0953517	0.38166	0.368531	0.220966	3.89188	0.0967752	0.0202433	0.00477067	0.0285825	0.0285825
489	ENSG00000099341	PSMD8	1.15372e-09	3.20611e-08	0.368478	0.0605398	8.09471	0.0384222	0.00028528	0.00337978	0.00285404	0.00337978
764	ENSG00000143258	USP21	1.24357e-06	2.2119e-05	0.368446	0.0759908	6.88974	0.0535288	0.0013179	-0.000889351	0.00445671	0.00445671
6045	ENSG00000174197	MGA	0.300545	0.675313	0.368182	0.35564	8.74676	0.136404	0.00141252	0.125067	0.0024068	0.125067
1735	ENSG00000013441	CLK1	0.0061564	0.0482186	0.368163	0.134399	6.24735	0.0625317	0.00666658	0.0113965	0.00626268	0.0113965
600	ENSG00000125485	DDX31	2.69839e-08	6.1114e-07	0.368159	0.0662161	7.43884	0.030509	0.000795015	0.00057158	0.00358955	0.00358955
3093	ENSG00000105750	ZNF85	0.0742237	0.326099	0.368151	0.206221	4.87574	0.0592037	0.0276492	-0.0166263	0.0148777	0.0148777
1416	ENSG00000071242	RPS6KA2	0.00135353	0.0129895	0.368119	0.11488	5.18756	0.0520378	0.00122051	0.00727887	0.0119769	0.0119769
3563	ENSG00000065000	AP3D1	0.106865	0.407629	0.368018	0.228236	8.67953	0.105963	0.000395349	0.0516963	0.00244139	0.0516963
418	ENSG00000198586	TLK1	8.89966e-11	2.89324e-09	0.367971	0.0567457	8.09976	0.0460232	0.000370549	-4.90359e-05	0.00284953	0.00284953
956	ENSG00000107771	CCSER2	2.30017e-05	0.000326615	0.367969	0.0869171	6.83188	0.0441742	0.00196882	0.00558577	0.00457266	0.00558577
599	ENSG00000164897	TMUB1	2.6893e-08	6.10098e-07	0.367966	0.0661743	7.68983	0.0392513	0.00110183	0.00245069	0.00327721	0.00327721
2626	ENSG00000276276	ARL17B	0.0450345	0.233044	0.367876	0.18354	4.71073	0.0417828	0.0169978	-0.0141552	0.0166892	0.0166892
4219	ENSG00000170214	ADRA1B	0.152882	0.49242	0.36754	0.257124	2.73103	0.0640553	0.0102953	0.0108796	0.0558175	0.0558175
1014	ENSG00000129810	SGO1	4.93294e-05	0.000661082	0.367522	0.0905498	6.71577	0.0528049	0.00337365	0.0035192	0.00482562	0.00482562
6714	ENSG00000196482	ESRRG	0.359764	0.728137	0.367409	0.401183	3.51862	0.100218	0.0615401	0.0994078	0.0358294	0.0994078
6175	ENSG00000151611	MMAA	0.311765	0.685873	0.367182	0.362998	4.60482	0.127226	0.0187552	0.113012	0.0179538	0.113012
5200	ENSG00000111077	TNS2	0.232726	0.607867	0.36712	0.307634	5.27249	0.0655699	0.0177396	0.0768988	0.0113013	0.0768988
4764	ENSG00000129437	KLK14	0.197992	0.56476	0.366843	0.284973	3.34652	0.0424465	0.041589	-0.0249919	0.0396205	0.0396205
815	ENSG00000156504	FAM122B	3.89007e-06	6.48616e-05	0.366616	0.0794027	6.85088	0.0343759	0.00177086	0.00217223	0.00453393	0.00453393
633	ENSG00000075413	MARK3	7.31927e-08	1.57127e-06	0.366518	0.0680861	8.4754	0.0517043	0.00207404	-0.000360413	0.00256168	0.00256168
1860	ENSG00000140044	JDP2	0.00918993	0.0670711	0.366116	0.140549	5.42444	0.0414111	0.00954533	-0.00951524	0.0102086	0.0102086
5056	ENSG00000142149	HUNK	0.222285	0.59735	0.366066	0.299937	3.94053	0.0776558	0.0274715	0.0624908	0.02773	0.0624908
990	ENSG00000196642	RABL6	3.4182e-05	0.000469191	0.366038	0.0883372	8.85088	0.0604081	0.000398945	0.00740451	0.00235787	0.00740451
3936	ENSG00000161914	ZNF653	0.131738	0.454592	0.36588	0.242741	4.17986	0.0673203	0.0351021	-0.0108629	0.0238211	0.0238211
2394	ENSG00000070540	WIPI1	0.0316067	0.179408	0.365846	0.170213	5.9253	0.0386267	0.00491459	0.0240577	0.00753468	0.0240577
394	ENSG00000109180	OCIAD1	3.90999e-11	1.34855e-09	0.365796	0.0553611	8.15786	0.0501296	0.000265937	0.000629654	0.00279892	0.00279892
1747	ENSG00000187531	SIRT7	0.00627471	0.0488077	0.365751	0.133824	5.05666	0.0322915	0.00479618	0.00311623	0.0131128	0.0131128
5045	ENSG00000099817	POLR2E	0.221644	0.596708	0.365257	0.29886	7.46756	0.104324	0.000812711	0.0885048	0.00355372	0.0885048
2989	ENSG00000125967	NECAB3	0.0671037	0.305076	0.365254	0.199486	5.49258	0.0592069	0.00909594	0.0306986	0.00976536	0.0306986
6630	ENSG00000184831	APOO	0.352451	0.722392	0.364379	0.39187	6.90066	0.0967973	0.00452586	0.149036	0.00443544	0.149036
5923	ENSG00000124479	NDP	0.290858	0.666823	0.364357	0.344956	2.946	0.0753797	0.0693319	0.0341862	0.0496628	0.0496628
3555	ENSG00000259316	AC087632.2	0.106473	0.40688	0.364166	0.225594	4.72924	0.0655462	0.0344164	0.00989412	0.0164764	0.0164764
629	ENSG00000150961	SEC24D	6.54803e-08	1.41465e-06	0.364067	0.0673804	7.87345	0.0581978	0.0014704	0.00304421	0.00306972	0.00306972
983	ENSG00000166451	CENPN	3.04028e-05	0.000420289	0.364008	0.0872831	8.44611	0.0467055	0.00046401	0.00715434	0.00258091	0.00715434
1046	ENSG00000114948	ADAM23	6.88411e-05	0.000894342	0.364007	0.0914532	6.38637	0.0542133	0.0025975	0.00229365	0.00576618	0.00576618
386	ENSG00000139354	GAS2L3	2.42934e-11	8.55243e-10	0.363813	0.0544829	8.56495	0.0336495	0.000462383	0.00112873	0.002506	0.002506
2809	ENSG00000140950	MEAK7	0.0548283	0.265241	0.363799	0.189456	4.93967	0.0788794	0.0139989	0.0218945	0.0142278	0.0218945
1280	ENSG00000118096	IFT46	0.000642179	0.00681764	0.363749	0.106573	5.96316	0.0580309	0.00321283	0.00814499	0.00737442	0.00814499
3105	ENSG00000182173	TSEN54	0.0747438	0.327125	0.363714	0.2041	5.6022	0.0532343	0.00766032	0.0339967	0.0091123	0.0339967
3941	ENSG00000006638	TBXA2R	0.132663	0.457432	0.363675	0.241856	3.40987	0.033706	0.0203043	-0.00348892	0.0381902	0.0381902
1864	ENSG00000149091	DGKZ	0.0093049	0.0678349	0.363533	0.139786	7.50056	0.0565583	0.00343791	0.0161021	0.00351273	0.0161021
3337	ENSG00000106028	SSBP1	0.0913465	0.371983	0.363206	0.215127	8.89609	0.0453736	0.00164311	0.0446364	0.00233833	0.0446364
6961	ENSG00000283781	TNK1	0.382316	0.746188	0.36253	0.414966	2.56695	0.158991	0.0240806	0.148116	0.0609044	0.148116
1848	ENSG00000141510	TP53	0.00895667	0.0658616	0.362463	0.138678	9.36332	0.0438903	0.000157024	0.0190745	0.00219258	0.0190745
1816	ENSG00000002919	SNX11	0.00785228	0.0587872	0.362423	0.136333	5.63091	0.0595722	0.00815684	0.01043	0.00895305	0.01043
5528	ENSG00000156017	CARNMT1	0.261382	0.640397	0.362361	0.322635	6.60521	0.0833616	0.00125383	0.10284	0.00509925	0.10284
4652	ENSG00000157637	SLC38A10	0.187823	0.548651	0.362319	0.2751	6.96941	0.0566093	0.00190161	0.0737783	0.0043054	0.0737783
2399	ENSG00000114650	SCAP	0.0317774	0.179904	0.361821	0.168508	6.40298	0.0603002	0.00238658	0.0260085	0.0057101	0.0260085
1634	ENSG00000176485	PLAAT3	0.0040587	0.0337538	0.361649	0.125854	5.26096	0.0473488	0.00444898	-0.00434124	0.0113902	0.0113902
4266	ENSG00000189143	CLDN4	0.156936	0.499959	0.361393	0.25532	3.6625	0.0644738	0.0323049	-0.0178919	0.0328834	0.0328834
1612	ENSG00000116353	MECR	0.00380768	0.0320798	0.361253	0.124843	5.56555	0.0353033	0.00626327	0.000699883	0.00932239	0.00932239
4158	ENSG00000104888	SLC17A7	0.148463	0.485199	0.360956	0.2498	3.35829	0.0691571	0.0230483	0.0353462	0.0393515	0.0393515
5286	ENSG00000128510	CPA4	0.239892	0.616779	0.360755	0.306958	7.53613	0.068252	0.000792156	0.0934314	0.00346859	0.0934314
982	ENSG00000174371	EXO1	3.02766e-05	0.000419485	0.360606	0.0864478	6.96992	0.0424084	0.00203926	0.00543397	0.00430446	0.00543397
1052	ENSG00000168591	TMUB2	7.35578e-05	0.000950168	0.360536	0.0909416	6.3611	0.0293748	0.00241741	-0.00169881	0.00585297	0.00585297
10767	ENSG00000262121	KRTAP4-9	0.736103	0.928941	0.360502	1.06968	3.50946	0.107554	1.10819	-1.03804	0.0360236	0.0360236
579	ENSG00000198612	COPS8	1.35685e-08	3.1845e-07	0.360469	0.0634769	7.44534	0.0307687	0.000447892	0.000793215	0.00358142	0.00358142
4750	ENSG00000155636	RBM45	0.196797	0.563033	0.36008	0.278974	6.55236	0.0601442	0.00838518	0.0694412	0.00524484	0.0694412
5547	ENSG00000288658	AC010980.1	0.261149	0.640397	0.360063	0.320431	2.97443	0.0489355	0.053786	-0.0467859	0.0488903	0.0488903
1105	ENSG00000051825	MPHOSPH9	0.000127533	0.00156837	0.360002	0.0939664	6.18908	0.033993	0.0023478	0.00205881	0.00648189	0.00648189
6932	ENSG00000177465	ACOT4	0.380184	0.745269	0.359888	0.410102	2.86822	0.0954203	0.0650008	0.103183	0.0518249	0.103183
334	ENSG00000106609	TMEM248	1.0628e-12	4.31557e-11	0.359743	0.0505107	8.76321	0.0369689	0.000152635	0.000961668	0.0023987	0.0023987
7247	ENSG00000163017	ACTG2	0.407841	0.764751	0.35974	0.434626	2.64559	0.162587	0.091292	0.0976082	0.0584231	0.0976082
745	ENSG00000162236	STX5	7.33709e-07	1.3383e-05	0.35966	0.0726259	6.90057	0.0374197	0.000838917	-0.000704244	0.00443561	0.00443561
1875	ENSG00000174177	CTU2	0.00973656	0.0705875	0.359622	0.139116	6.23181	0.060018	0.00319994	0.0161534	0.00632062	0.0161534
6762	ENSG00000106344	RBM28	0.365021	0.733638	0.359514	0.396885	6.70677	0.16199	0.00130686	0.156211	0.00484659	0.156211
317	ENSG00000172757	CFL1	3.53254e-13	1.51204e-11	0.359506	0.0494346	9.74163	0.0920539	9.7576e-05	0.0023462	0.00214361	0.0023462
1435	ENSG00000163605	PPP4R2	0.00146468	0.01387	0.359324	0.112939	6.35716	0.0375232	0.00688844	-0.00669146	0.00586666	0.00586666
2731	ENSG00000250575	AL732372.3	0.0509443	0.253547	0.358486	0.183655	4.50345	0.0475941	0.0144921	-0.00286818	0.0192371	0.0192371
1051	ENSG00000154783	FGD5	7.33104e-05	0.000947874	0.358054	0.0902974	6.39052	0.05029	0.00240153	-0.00154586	0.00575209	0.00575209
2155	ENSG00000274336	CDIP1	0.0198676	0.125281	0.357933	0.153696	4.79245	0.0643393	0.00785457	-0.00471671	0.0157679	0.0157679
3622	ENSG00000288204	HMX1	0.111012	0.416495	0.357865	0.224556	3.63877	0.0784064	0.0170695	0.0295839	0.0333557	0.0333557
1450	ENSG00000214176	PLEKHM1P1	0.00161244	0.0151113	0.357762	0.113444	5.95693	0.0286111	0.00546896	-0.005393	0.00740053	0.00740053
3441	ENSG00000056097	ZFR	0.0985307	0.388941	0.357627	0.216478	8.43576	0.0445366	0.00117721	0.0456857	0.00258783	0.0456857
791	ENSG00000169855	ROBO1	2.21092e-06	3.79825e-05	0.357533	0.0755384	7.71618	0.0383341	0.00135934	0.00434671	0.00324576	0.00434671
5157	ENSG00000198673	TAFA2	0.229069	0.603636	0.357495	0.297228	2.77917	0.0384905	0.0339547	-0.0209411	0.05439	0.05439
1168	ENSG00000143156	NME7	0.000247254	0.00287666	0.35742	0.0975201	6.81673	0.0701083	0.0030994	0.00641077	0.00460401	0.00641077
1090	ENSG00000088387	DOCK9	0.00010928	0.00136239	0.357302	0.0923499	7.57622	0.0814451	0.00325017	0.00527834	0.0034186	0.00527834
1021	ENSG00000171456	ASXL1	5.15823e-05	0.000686535	0.357178	0.0882284	6.82962	0.0542078	0.00320693	0.00372858	0.00457731	0.00457731
3843	ENSG00000165810	BTNL9	0.125564	0.44393	0.357108	0.233125	3.6249	0.0328026	0.0207129	-0.00386894	0.0336342	0.0336342
850	ENSG00000158019	BABAM2	5.98967e-06	9.57571e-05	0.357	0.0788644	7.48642	0.0391945	0.00164047	0.00457912	0.00353028	0.00457912
1170	ENSG00000177963	RIC8A	0.000251176	0.00291729	0.356616	0.0974078	7.23935	0.0429506	0.00157475	0.00791353	0.00385386	0.00791353
978	ENSG00000172269	DPAGT1	2.98309e-05	0.000414491	0.356453	0.0853829	7.69023	0.0607295	0.00141262	0.00587762	0.00327674	0.00587762
2040	ENSG00000182185	RAD51B	0.0149748	0.0997512	0.356324	0.146455	5.28871	0.0381564	0.0102716	0.00334679	0.0111776	0.0111776
2288	ENSG00000163611	SPICE1	0.0259032	0.153845	0.35625	0.159921	4.72544	0.031085	0.0090549	-0.00160672	0.0165198	0.0165198
4817	ENSG00000229833	PET100	0.202796	0.572083	0.355928	0.27946	2.96556	0.0508706	0.028968	0.0195422	0.0491301	0.0491301
6552	ENSG00000282968	AGGF1P10	0.346192	0.718056	0.35592	0.377833	2.8029	0.120156	0.0644274	0.0783306	0.0536968	0.0783306
2289	ENSG00000175606	TMEM70	0.0259327	0.153953	0.355662	0.159689	5.40002	0.0578194	0.00495578	0.0205448	0.0103745	0.0205448
2980	ENSG00000164742	ADCY1	0.0664809	0.302852	0.35562	0.193781	4.43403	0.0529019	0.0173944	-0.00726811	0.0201566	0.0201566
3497	ENSG00000101158	NELFCD	0.102365	0.397781	0.355366	0.21755	7.70078	0.0644483	0.00201461	0.0453132	0.00326407	0.0453132
3796	ENSG00000073060	SCARB1	0.122631	0.438979	0.355355	0.230178	6.4686	0.0488684	0.00202973	0.0509523	0.0054966	0.0509523
890	ENSG00000166233	ARIH1	1.06174e-05	0.000162112	0.354917	0.0805859	6.65674	0.0308331	0.00152697	0.00150339	0.00496712	0.00496712
1684	ENSG00000088727	KIF9	0.00507008	0.0409129	0.354793	0.126597	5.6528	0.0374193	0.00719211	0.00165937	0.00883457	0.00883457
1462	ENSG00000121988	ZRANB3	0.00169401	0.0157455	0.35476	0.113009	6.38971	0.0448284	0.00701619	-0.00143013	0.00575484	0.00575484
2230	ENSG00000171617	ENC1	0.0235344	0.143412	0.354625	0.156592	9.57756	0.0598978	0.00062789	0.023893	0.00215763	0.023893
1744	ENSG00000102858	MGRN1	0.00625132	0.0487094	0.354191	0.129536	6.52763	0.050182	0.00287308	0.0139066	0.00531657	0.0139066
2917	ENSG00000106443	PHF14	0.061851	0.288136	0.353892	0.189514	6.86639	0.0678019	0.00268261	0.033233	0.0045028	0.033233
1113	ENSG00000116337	AMPD2	0.000137013	0.00167284	0.353797	0.0927748	7.62842	0.0363326	0.00143043	0.00717673	0.00335279	0.00717673
886	ENSG00000074319	TSG101	1.02726e-05	0.000157556	0.353769	0.080195	7.83905	0.0330192	0.000801875	0.00562937	0.00310655	0.00562937
8360	ENSG00000169169	CPT1C	0.504209	0.819303	0.353585	0.529411	4.82822	0.148325	0.0145663	0.26571	0.0153795	0.26571
1379	ENSG00000075711	DLG1	0.00105263	0.0103729	0.353504	0.107905	9.61486	0.0442612	0.000604446	0.0110391	0.00215348	0.0110391
754	ENSG00000050748	MAPK9	9.63358e-07	1.73622e-05	0.353445	0.0721467	7.84864	0.0574997	0.00210895	0.00138496	0.00309619	0.00309619
3475	ENSG00000273761	DDX24	0.100773	0.393958	0.353393	0.215336	9.11667	0.0745022	0.000669392	0.0457004	0.00225714	0.0457004
4672	ENSG00000140474	ULK3	0.190121	0.552806	0.35336	0.269695	6.10212	0.0588935	0.00487576	0.0678596	0.00681585	0.0678596
655	ENSG00000154736	ADAMTS5	1.24508e-07	2.58311e-06	0.353355	0.0668378	7.45896	0.0362897	0.000902871	8.34304e-05	0.00356442	0.00356442
700	ENSG00000103507	BCKDK	3.48507e-07	6.76552e-06	0.352897	0.0692616	7.7299	0.0361771	0.00156756	-0.00152263	0.00322961	0.00322961
698	ENSG00000131019	ULBP3	3.46674e-07	6.73956e-06	0.352799	0.0692289	7.68792	0.0363576	0.00151312	0.00183198	0.00327952	0.00327952
1628	ENSG00000164199	ADGRV1	0.00401309	0.0334974	0.352741	0.122602	5.84376	0.0370918	0.0071368	-0.00238484	0.00789438	0.00789438
511	ENSG00000164244	PRRC1	2.61455e-09	6.95287e-08	0.35215	0.0591439	8.26032	0.0291939	0.000782742	-0.000426008	0.00271526	0.00271526
1525	ENSG00000144802	NFKBIZ	0.00248369	0.0221317	0.35201	0.116355	7.83459	0.0642592	0.000849605	0.0126888	0.0031114	0.0126888
5075	ENSG00000175745	NR2F1	0.224017	0.599598	0.351716	0.28926	5.36973	0.0752195	0.00397082	0.0797005	0.0105852	0.0797005
505	ENSG00000124155	PIGT	2.26587e-09	6.09722e-08	0.351699	0.0588371	8.14887	0.0325561	0.00065521	0.00183396	0.0028066	0.0028066
4087	ENSG00000138772	ANXA3	0.143251	0.476301	0.351522	0.240145	5.75148	0.0699312	0.00661363	0.051056	0.00832946	0.051056
4763	ENSG00000108590	MED31	0.197705	0.564059	0.351482	0.272865	6.00892	0.056889	0.00233063	0.0721246	0.00718567	0.0721246
1305	ENSG00000040531	CTNS	0.000756261	0.00787778	0.351418	0.10433	6.51837	0.0351139	0.00554075	0.000611961	0.00534401	0.00534401
4057	ENSG00000169570	DTWD2	0.140944	0.472231	0.351363	0.238651	6.62354	0.0479709	0.003252	0.0537025	0.00505126	0.0537025
1232	ENSG00000160799	CCDC12	0.000433315	0.00477948	0.351335	0.0998418	5.82653	0.0320115	0.00199517	0.000527733	0.00797322	0.00797322
3814	ENSG00000198353	HOXC4	0.123729	0.440857	0.351124	0.228105	6.70788	0.0518052	0.000963142	0.0510688	0.004844	0.0510688
2029	ENSG00000007372	PAX6	0.0146794	0.0983254	0.350921	0.143809	6.78941	0.0384484	0.00561556	0.0150653	0.00466174	0.0150653
7887	ENSG00000188707	ZBED6CL	0.462977	0.797956	0.350482	0.477526	5.1267	0.690982	0.112159	0.115872	0.0124905	0.115872
2056	ENSG00000198795	ZNF521	0.0155651	0.102876	0.350367	0.144842	5.13499	0.0283117	0.00856014	-0.000566015	0.0124191	0.0124191
[truncated: 11,590 more rows]

## Sheet: Supplementary_table02
	target_id	ext_gene	pval	qval	b	se_b	mean_obs	var_obs	tech_var	sigma_sq	smooth_sigma_sq	final_sigma_sq
5	ENSG00000197245	FAM110D	6.3987e-35	1.66469e-31	-5.48362	0.444809	4.84879	8.75355	0.039391	0.0925122	0.024116	0.0925122
19	ENSG00000260735	AC139256.1	2.41455e-21	1.59063e-18	-5.45219	0.574798	3.91037	7.58896	0.167588	0.0448312	0.0526738	0.0526738
117	ENSG00000205176	REXO1L1P	2.19974e-10	2.44566e-08	-4.66922	0.735692	5.78832	6.40407	0.0234871	0.337342	0.0110798	0.337342
131	ENSG00000260596	DUX4	7.8089e-10	7.75406e-08	-4.04269	0.65748	3.8549	4.70493	0.152603	0.135584	0.0547618	0.135584
26	ENSG00000271503	CCL5	7.01761e-20	3.51096e-17	-3.77669	0.413775	4.4744	3.83763	0.0221077	0.0920323	0.0337784	0.0920323
381	ENSG00000013293	SLC7A14	4.62508e-06	0.000157908	-3.56234	0.777615	3.1102	3.59232	0.0722754	0.330848	0.0863711	0.330848
108	ENSG00000198695	MT-ND6	8.95203e-11	1.07822e-08	-3.5502	0.547561	6.72766	3.75354	0.00269886	0.197183	0.00638655	0.197183
70	ENSG00000116329	OPRD1	2.07641e-13	3.85856e-11	-3.34521	0.455515	3.01674	2.88502	0.0475736	0.0352096	0.0907559	0.0907559
145	ENSG00000165105	RASEF	1.9725e-09	1.76953e-07	-3.34297	0.557156	6.50772	3.14516	0.00623386	0.200715	0.00706738	0.200715
316	ENSG00000282873	BCL7A	1.37021e-06	5.64039e-05	-3.29608	0.682519	5.62057	1.90155	0.0629097	0.247645	0.0125325	0.247645
257	ENSG00000278788	SBNO2	3.972e-07	2.01042e-05	-3.25782	0.642531	4.78407	1.80923	0.249655	-0.14933	0.0255753	0.0255753
126	ENSG00000173597	SULT1B1	4.89625e-10	5.0548e-08	-3.19499	0.513466	1.63278	3.12082	0.0134587	0.109861	0.162306	0.162306
38	ENSG00000188738	FSIP2	7.79466e-17	2.66823e-14	-3.12921	0.375461	6.40627	2.90139	0.00336872	0.0906119	0.00746367	0.0906119
1040	ENSG00000135835	KIAA1614	0.00115875	0.0144932	-3.09138	0.951534	2.12542	1.79018	0.15323	0.45038	0.135867	0.45038
361	ENSG00000141655	TNFRSF11A	3.47094e-06	0.000125069	-3.06479	0.660404	3.72777	2.33797	0.194859	0.0958958	0.0596961	0.0958958
837	ENSG00000188921	HACD4	0.0004568	0.00709922	-3.03184	0.865032	2.96929	2.4318	0.0608559	0.437998	0.0930128	0.437998
97	ENSG00000173200	PARP15	1.34504e-11	1.80374e-09	-3.00797	0.444722	4.32522	2.59609	0.00618079	0.125671	0.0383605	0.125671
291	ENSG00000160223	ICOSLG	7.8191e-07	3.49522e-05	-2.95983	0.599177	2.86102	2.44991	0.104445	0.134897	0.0982358	0.134897
184	ENSG00000183638	RP1L1	2.28476e-08	1.61523e-06	-2.94952	0.527744	3.22699	2.72176	0.0449398	0.140736	0.08101	0.140736
17	ENSG00000137501	SYTL2	8.63907e-23	7.00022e-20	-2.93293	0.298465	7.18377	2.09155	0.00462314	0.0547643	0.0054426	0.0547643
152	ENSG00000063438	AHRR	2.81492e-09	2.40898e-07	-2.92685	0.492567	3.3038	1.97869	0.0841887	-0.0684998	0.0775594	0.0775594
879	ENSG00000233750	CICP27	0.000526742	0.00780152	-2.92388	0.843401	4.11821	2.21684	0.0546215	0.419595	0.0452133	0.419595
1159	ENSG00000132692	BCAN	0.00182985	0.0205719	-2.88018	0.92416	2.9476	2.07764	0.0581195	0.511261	0.0940511	0.511261
428	ENSG00000091513	TF	8.23372e-06	0.000250243	-2.87025	0.643696	2.51753	1.42567	0.129635	0.146595	0.115404	0.146595
493	ENSG00000140795	MYLK3	1.98335e-05	0.000523316	-2.85341	0.668754	1.75031	2.45069	0.142193	0.072206	0.155961	0.155961
195	ENSG00000105538	RASIP1	3.54947e-08	2.36777e-06	-2.85124	0.517287	2.77464	1.73355	0.0717668	0.106624	0.102472	0.106624
358	ENSG00000175820	CCDC168	3.40196e-06	0.000123611	-2.85113	0.613815	4.16593	2.21687	0.0208194	0.23036	0.0435829	0.23036
610	ENSG00000160712	IL6R	7.75515e-05	0.00165286	-2.8123	0.711642	1.85949	2.09697	0.187541	-0.0129001	0.150082	0.150082
101	ENSG00000175591	P2RY2	2.22906e-11	2.87086e-09	-2.78174	0.415795	3.43496	1.30688	0.0434436	0.0603227	0.0718133	0.0718133
232	ENSG00000173212	MAB21L3	1.86319e-07	1.04467e-05	-2.7796	0.533257	3.35593	2.20111	0.0286393	0.160936	0.0752531	0.160936
262	ENSG00000113319	RASGRF2	4.49683e-07	2.23262e-05	-2.76728	0.548343	2.75329	2.49221	0.0790203	0.121433	0.103528	0.121433
1247	ENSG00000134321	RSAD2	0.00243702	0.0254012	-2.76547	0.912379	2.19691	2.81507	0.052558	0.502399	0.132084	0.502399
178	ENSG00000174145	NWD2	1.55932e-08	1.13953e-06	-2.75517	0.487217	3.02299	1.61711	0.0677936	0.0676845	0.09046	0.09046
474	ENSG00000156966	B3GNT7	1.52873e-05	0.000419531	-2.72417	0.629937	3.46009	1.26747	0.193813	0.0141782	0.070734	0.070734
784	ENSG00000164309	CMYA5	0.000320494	0.00531759	-2.71612	0.754868	3.24417	2.14048	0.0471603	0.332723	0.0802329	0.332723
1031	ENSG00000133816	MICAL2	0.00110117	0.0138933	-2.70814	0.829875	2.98167	1.85202	0.12705	0.332078	0.0924219	0.332078
2101	ENSG00000137877	SPTBN5	0.0170341	0.105464	-2.70312	1.13292	3.38719	1.79937	0.156477	0.699196	0.0738844	0.699196
91	ENSG00000133131	MORC4	7.8932e-12	1.10616e-09	-2.66436	0.389499	7.20519	1.95507	0.00111171	0.100028	0.00541075	0.100028
212	ENSG00000204779	FOXD4L5	9.00059e-08	5.52262e-06	-2.66366	0.498269	3.57192	1.78851	0.0351017	0.130413	0.066019	0.130413
158	ENSG00000214787	MS4A4E	3.4364e-09	2.82916e-07	-2.65741	0.449702	2.46189	1.86901	0.0165616	0.0819424	0.11826	0.11826
134	ENSG00000205413	SAMD9	9.30443e-10	9.03224e-08	-2.6493	0.432828	3.34037	1.73309	0.0489548	0.0393459	0.0759385	0.0759385
496	ENSG00000069812	HES2	2.00042e-05	0.000524947	-2.63687	0.618281	2.26841	1.31192	0.126527	-0.0951568	0.128321	0.128321
166	ENSG00000288490	GALNT9	5.47947e-09	4.27268e-07	-2.63582	0.451965	3.53855	1.76294	0.0290936	0.107088	0.0674106	0.107088
160	ENSG00000177570	SAMD12	3.69112e-09	3.00088e-07	-2.63498	0.446799	5.5885	1.99446	0.00311676	0.129969	0.0128471	0.129969
207	ENSG00000143127	ITGA10	7.13393e-08	4.483e-06	-2.61381	0.485138	3.65032	2.39357	0.0941047	-0.0334795	0.0628015	0.0628015
484	ENSG00000183160	TMEM119	1.75993e-05	0.000472998	-2.61345	0.60872	1.76592	1.52321	0.0919071	0.00058367	0.15512	0.15512
2488	ENSG00000116183	PAPPA2	0.029625	0.154888	-2.61226	1.201	1.902	1.87872	0.11348	0.848122	0.147797	0.848122
395	ENSG00000105639	JAK3	5.41122e-06	0.0001782	-2.60444	0.572633	3.68862	1.65652	0.0643349	0.154271	0.0612566	0.154271
421	ENSG00000263006	ROCK1P1	7.86538e-06	0.000243023	-2.60051	0.581923	2.1608	1.05568	0.0917638	0.123793	0.133992	0.133992
214	ENSG00000179796	LRRC3B	9.88787e-08	6.01034e-06	-2.58219	0.484575	3.49642	1.4415	0.0605786	0.0959632	0.0691862	0.0959632
366	ENSG00000258472	AC005726.1	3.88026e-06	0.000137908	-2.58081	0.558896	3.24857	1.65128	0.128208	0.00372298	0.0800346	0.0800346
81	ENSG00000113327	GABRG2	1.64773e-12	2.64613e-10	-2.57624	0.364831	5.07648	2.03884	0.0210949	0.0676395	0.019713	0.0676395
341	ENSG00000108684	ASIC2	2.12636e-06	8.11135e-05	-2.5611	0.5402	2.03149	1.28196	0.0536787	-0.0309352	0.140865	0.140865
263	ENSG00000136383	ALPK3	4.64444e-07	2.29714e-05	-2.55957	0.507807	3.32221	1.45423	0.0543346	0.117577	0.0767419	0.117577
256	ENSG00000180251	SLC9A4	3.93731e-07	2.01002e-05	-2.55157	0.503074	4.20013	1.63585	0.0152801	0.153442	0.042434	0.153442
205	ENSG00000158748	HTR6	6.79058e-08	4.30887e-06	-2.54126	0.470898	3.10484	1.71549	0.0566248	0.0912054	0.0866205	0.0912054
136	ENSG00000179292	TMEM151A	1.10907e-09	1.0608e-07	-2.53928	0.416762	3.35412	1.21722	0.0404608	0.0303573	0.075333	0.075333
662	ENSG00000101204	CHRNA4	0.000127913	0.00251343	-2.53815	0.662625	3.05859	2.05313	0.0417125	0.251002	0.0887825	0.251002
228	ENSG00000256616	AP002414.2	1.68295e-07	9.6017e-06	-2.5293	0.48349	2.88775	1.47748	0.0589051	-0.000360914	0.0969368	0.0969368
147	ENSG00000069869	NEDD4	2.18292e-09	1.93167e-07	-2.52626	0.422199	9.2615	1.64098	0.00140833	0.117426	0.00421569	0.117426
570	ENSG00000157551	KCNJ15	4.70601e-05	0.00107396	-2.51617	0.618258	1.01767	1.6313	0.0594848	0.036818	0.195344	0.195344
137	ENSG00000112246	SIM1	1.3837e-09	1.30429e-07	-2.51134	0.414592	3.89473	1.5942	0.0359488	0.0786424	0.0532586	0.0786424
639	ENSG00000111331	OAS3	9.97829e-05	0.00203126	-2.50885	0.644764	2.21759	2.77433	0.146154	-0.0994446	0.130993	0.130993
176	ENSG00000174749	FAM241A	1.33691e-08	9.82517e-07	-2.50121	0.440254	7.37344	1.93708	0.000798846	0.128417	0.00519515	0.128417
210	ENSG00000103196	CRISPLD2	7.87039e-08	4.87514e-06	-2.48674	0.463073	2.82712	1.84297	0.0430664	-0.0321516	0.0998912	0.0998912
653	ENSG00000136928	GABBR2	0.000113326	0.00225751	-2.47271	0.640578	1.67675	1.35732	0.113628	-0.0710793	0.159932	0.159932
465	ENSG00000260644	HERC2P5	1.33476e-05	0.000373387	-2.45623	0.56409	5.48787	1.99359	0.00728433	0.204847	0.0139203	0.204847
1060	ENSG00000261371	PECAM1	0.00127013	0.0155866	-2.4504	0.76037	0.950341	1.91621	0.185716	0.199726	0.198904	0.199726
615	ENSG00000134955	SLC37A2	8.18658e-05	0.00173257	-2.4461	0.621016	3.12919	1.25638	0.109042	0.148066	0.0854903	0.148066
157	ENSG00000135253	KCP	3.24346e-09	2.72018e-07	-2.44545	0.413168	3.40741	2.45104	0.0408007	0.0493475	0.0730044	0.0730044
2963	ENSG00000184489	PTP4A3	0.049562	0.217584	-2.42829	1.23657	4.66474	0.928526	0.990901	-0.726942	0.0285037	0.0285037
302	ENSG00000008516	MMP25	9.0267e-07	3.88806e-05	-2.42199	0.493101	2.55949	1.48427	0.0488352	0.106613	0.113264	0.113264
1348	ENSG00000171992	SYNPO	0.00332247	0.0320613	-2.42087	0.824488	4.41802	1.37469	0.112445	0.340742	0.0354692	0.340742
312	ENSG00000133019	CHRM3	1.30201e-06	5.42836e-05	-2.41893	0.499835	3.47104	2.50581	0.0962907	-0.0840384	0.070266	0.070266
2394	ENSG00000236418	HLA-DQA1	0.0265141	0.144067	-2.41655	1.08922	6.13382	1.7472	0.782141	-0.0159983	0.00879895	0.00879895
1053	ENSG00000142611	PRDM16	0.00120826	0.014926	-2.41486	0.746035	4.12835	2.30178	0.107306	0.263739	0.0448643	0.263739
3797	ENSG00000158859	ADAMTS4	0.0944163	0.323903	-2.41434	1.44351	3.01493	2.48869	0.160662	1.22848	0.0908417	1.22848
369	ENSG00000176438	SYNE3	3.94534e-06	0.000139081	-2.41147	0.522614	3.65132	1.39664	0.0241647	0.157919	0.0627607	0.157919
200	ENSG00000188522	FAM83G	4.86025e-08	3.16111e-06	-2.39541	0.439013	3.74268	1.30688	0.0693815	0.00245504	0.0591069	0.0591069
20	ENSG00000089818	NECAP1	2.44562e-21	1.59063e-18	-2.39518	0.252547	7.2708	1.379	0.00276363	0.0397565	0.00531987	0.0397565
1	ENSG00000157483	MYO1E	3.58252e-67	4.66014e-63	-2.37503	0.137161	6.01252	1.03535	0.00302303	0.000452588	0.00951899	0.00951899
1410	ENSG00000196872	CRACDL	0.00385407	0.0355559	-2.36794	0.819393	2.35665	1.29137	0.124646	0.322957	0.123708	0.322957
267	ENSG00000288227	AC012435.4	4.8885e-07	2.38164e-05	-2.36017	0.46916	2.66078	1.17625	0.0385985	0.107873	0.108142	0.108142
340	ENSG00000163864	NMNAT3	2.11692e-06	8.11135e-05	-2.35042	0.495667	4.2089	1.52206	0.0131195	0.150671	0.0421417	0.150671
667	ENSG00000273763	AC007318.1	0.000130096	0.00253337	-2.34997	0.614166	3.40651	1.611	0.178423	-0.133472	0.0730437	0.0730437
2225	ENSG00000196218	RYR1	0.0208682	0.122002	-2.34934	1.01687	1.09027	1.72068	0.0781579	0.611193	0.191487	0.611193
856	ENSG00000198796	ALPK2	0.000479588	0.00727096	-2.34865	0.6726	3.08658	1.56681	0.100078	0.201515	0.0874717	0.201515
840	ENSG00000223573	TINCR	0.000458879	0.00710288	-2.34656	0.669742	1.49443	1.84644	0.129257	0.101858	0.169779	0.169779
396	ENSG00000103740	ACSBG1	5.46324e-06	0.000179291	-2.33996	0.51471	3.31558	1.0479	0.0800307	0.096587	0.0770358	0.096587
189	ENSG00000122641	INHBA	2.68554e-08	1.84834e-06	-2.33575	0.420039	3.03573	1.43951	0.027763	-0.0143853	0.0898586	0.0898586
112	ENSG00000149596	JPH2	1.22121e-10	1.41835e-08	-2.33231	0.362347	3.83796	1.64352	0.0321226	0.0407142	0.0554076	0.0554076
273	ENSG00000164694	FNDC1	5.40669e-07	2.5668e-05	-2.32588	0.464128	3.33023	1.27307	0.0672231	0.0520216	0.0763866	0.0763866
384	ENSG00000091664	SLC17A6	4.77204e-06	0.000161341	-2.32016	0.507187	2.48876	1.36118	0.0546135	0.106808	0.116879	0.116879
346	ENSG00000140015	KCNH5	2.73686e-06	0.000102893	-2.31837	0.49436	3.04227	0.979215	0.0733775	0.0550739	0.0895501	0.0895501
191	ENSG00000026508	CD44	2.78403e-08	1.89605e-06	-2.31444	0.416677	3.45434	0.923974	0.0447666	0.0379205	0.0709801	0.0709801
403	ENSG00000196169	KIF19	6.169e-06	0.000199122	-2.30806	0.510575	3.87405	1.55265	0.0354867	0.138304	0.0540366	0.138304
127	ENSG00000226916	WDR46	6.30436e-10	6.45726e-08	-2.30486	0.372796	4.62644	1.00334	0.0631438	-0.0450035	0.0295075	0.0295075
324	ENSG00000043143	JADE2	1.53339e-06	6.15628e-05	-2.29905	0.478288	3.33472	1.48848	0.0763178	-0.0211227	0.0761882	0.0761882
1187	ENSG00000241322	CDRT1	0.00196752	0.0215726	-2.2956	0.741689	2.54338	1.68829	0.105718	0.261018	0.114084	0.261018
445	ENSG00000168016	TRANK1	1.04447e-05	0.000304856	-2.29309	0.520239	4.31369	1.203	0.0525487	0.127884	0.0387283	0.127884
803	ENSG00000205038	PKHD1L1	0.000371103	0.00600412	-2.29254	0.644002	1.55762	1.78279	0.069207	0.207286	0.166367	0.207286
290	ENSG00000072062	PRKACA	7.74025e-07	3.4719e-05	-2.29159	0.463714	5.07466	1.70365	0.108018	0.0353359	0.0197438	0.0353359
453	ENSG00000111816	FRK	1.09024e-05	0.000313087	-2.27588	0.517428	3.7915	2.041	0.0364429	0.142045	0.0571968	0.142045
218	ENSG00000133138	TBC1D8B	1.15151e-07	6.87101e-06	-2.25994	0.42632	5.77339	1.41985	0.00387521	0.117291	0.0111975	0.117291
1156	ENSG00000066056	TIE1	0.00182332	0.0205171	-2.25936	0.724713	2.67274	1.51913	0.0804271	0.269712	0.107542	0.269712
576	ENSG00000267640	AC016582.3	5.31996e-05	0.00120142	-2.25919	0.559053	2.01911	1.05082	0.0668337	-0.0361655	0.141526	0.141526
450	ENSG00000284713	SMIM38	1.07719e-05	0.000311381	-2.2582	0.513103	2.51619	1.42569	0.0600433	0.064829	0.115473	0.115473
169	ENSG00000162728	KCNJ9	6.46645e-09	4.97725e-07	-2.25202	0.387997	3.71421	1.65127	0.032189	0.0681722	0.0602343	0.0681722
240	ENSG00000196549	MME	2.56235e-07	1.38879e-05	-2.24896	0.43643	3.57873	1.36274	0.0424042	0.0845763	0.0657366	0.0845763
806	ENSG00000074370	ATP2A3	0.000374854	0.00604975	-2.24766	0.631866	3.33417	1.66961	0.0603984	0.205772	0.0762124	0.205772
118	ENSG00000278440	AC243791.1	2.44875e-10	2.69943e-08	-2.23778	0.35351	3.79995	0.971687	0.0264433	0.0522776	0.0568694	0.0568694
749	ENSG00000112038	OPRM1	0.00024829	0.0043121	-2.22812	0.608109	3.15091	0.941491	0.0671499	0.179381	0.0844873	0.179381
192	ENSG00000205670	SMIM11A	2.96074e-08	2.0059e-06	-2.21973	0.400403	4.39345	1.34822	0.0706592	-0.0675936	0.0362225	0.0362225
671	ENSG00000029534	ANK1	0.000134311	0.00260376	-2.21381	0.579772	3.58729	1.35957	0.0270965	0.196994	0.0653823	0.196994
1395	ENSG00000156466	GDF6	0.0036832	0.0343448	-2.21243	0.761833	2.49082	1.27892	0.0658705	0.321056	0.116773	0.321056
164	ENSG00000198113	TOR4A	4.55088e-09	3.60962e-07	-2.20615	0.376296	3.70406	1.63385	0.0337602	0.0494527	0.0606388	0.0606388
575	ENSG00000268869	ESPNP	5.00877e-05	0.00113311	-2.20264	0.543161	3.15717	1.04542	0.0601696	0.136513	0.0841987	0.136513
470	ENSG00000176381	PRR18	1.43344e-05	0.000395886	-2.19964	0.506984	2.87531	1.38816	0.0483078	0.123048	0.0975408	0.123048
613	ENSG00000163431	LMOD1	7.93173e-05	0.00168313	-2.1862	0.553966	3.18372	1.444	0.0453666	0.159219	0.0829806	0.159219
1057	ENSG00000101605	MYOM1	0.00123563	0.0152063	-2.1834	0.675864	1.42191	1.16586	0.130835	-0.111764	0.173694	0.173694
364	ENSG00000198835	GJC2	3.64223e-06	0.00013016	-2.18144	0.47107	2.99574	1.15759	0.0561855	0.0192879	0.0917524	0.0917524
2684	ENSG00000119227	PIGZ	0.0378443	0.183547	-2.17806	1.04889	3.24314	1.62077	0.056798	0.676649	0.0802793	0.676649
546	ENSG00000173068	BNC2	3.72564e-05	0.000887603	-2.16564	0.525147	3.09494	1.23848	0.0967717	0.0846832	0.0870814	0.0870814
1242	ENSG00000070729	CNGB1	0.00240381	0.0251761	-2.16329	0.712737	1.88721	0.797868	0.190071	-0.154835	0.148592	0.148592
511	ENSG00000166501	PRKCB	2.28063e-05	0.000580555	-2.15359	0.508465	2.37861	1.35383	0.0497911	0.0134085	0.122567	0.122567
317	ENSG00000185924	RTN4RL1	1.38736e-06	5.69297e-05	-2.14919	0.44526	3.48355	1.10952	0.0395428	0.0926284	0.069733	0.0926284
607	ENSG00000186369	LINC00643	7.66513e-05	0.00164264	-2.13163	0.539021	2.1509	1.1425	0.0591792	0.00235804	0.134516	0.134516
3293	ENSG00000146276	GABRR1	0.0657652	0.259785	-2.12792	1.15647	4.18971	1.49026	0.0661658	0.825445	0.0427822	0.825445
241	ENSG00000181418	DDN	2.59217e-07	1.39912e-05	-2.12609	0.41276	3.41662	1.32682	0.0409755	0.0388616	0.0726051	0.0726051
1088	ENSG00000117115	PADI2	0.00141569	0.0169259	-2.12411	0.665567	3.26425	1.01308	0.0654459	0.229874	0.0793285	0.229874
571	ENSG00000158286	RNF207	4.75384e-05	0.00108298	-2.1207	0.521389	2.9009	1.03	0.0785945	0.102636	0.0963003	0.102636
313	ENSG00000129521	EGLN3	1.35428e-06	5.61036e-05	-2.11996	0.438768	3.35744	0.886341	0.0261713	0.102174	0.0751869	0.102174
874	ENSG00000049283	EPN3	0.000513051	0.00764404	-2.11759	0.609582	1.1357	1.21447	0.0586619	0.023908	0.189065	0.189065
452	ENSG00000091879	ANGPT2	1.09032e-05	0.000313087	-2.11492	0.480833	3.04109	1.42341	0.0549098	0.0992238	0.0896055	0.0992238
725	ENSG00000206208	TAPBP	0.000209417	0.00375737	-2.11414	0.570253	4.97109	0.617161	0.195182	-0.162118	0.0216099	0.0216099
1581	ENSG00000234571	H2BP2	0.00616715	0.0507646	-2.10805	0.769708	1.65964	1.11718	0.185116	0.209851	0.160855	0.209851
589	ENSG00000186666	BCDIN3D	6.39681e-05	0.00141387	-2.10684	0.527017	5.67072	1.19994	0.00410696	0.181058	0.012066	0.181058
2591	ENSG00000121207	LRAT	0.0337367	0.169374	-2.10319	0.990572	3.15068	1.123	0.03721	0.616946	0.0844976	0.616946
1327	ENSG00000118160	SLC8A2	0.00315226	0.030877	-2.0974	0.710383	2.62271	0.827871	0.0958696	0.240559	0.110059	0.240559
1518	ENSG00000176695	OR4F17	0.00529638	0.0453856	-2.09695	0.752019	6.39749	1.57218	0.00536484	0.371656	0.00750055	0.371656
1020	ENSG00000282318	DLGAP2	0.00101845	0.0129803	-2.09661	0.638163	1.59769	1.16715	0.1073	-0.0578651	0.164202	0.164202
620	ENSG00000278931	CR381670.1	8.50531e-05	0.00178447	-2.09228	0.532429	3.23625	0.901304	0.0594368	0.12955	0.0805906	0.12955
1209	ENSG00000145936	KCNMB1	0.00213579	0.0229797	-2.09155	0.681138	3.67372	1.31603	0.0229873	0.286312	0.0618554	0.286312
834	ENSG00000203499	IQANK1	0.000443016	0.00690977	-2.08931	0.59473	2.19344	1.14405	0.103536	-0.0589501	0.132267	0.132267
1835	ENSG00000168454	TXNDC2	0.0104242	0.0738954	-2.07834	0.811397	2.59767	1.46235	0.0507078	0.388202	0.111325	0.388202
1003	ENSG00000154258	ABCA9	0.000948094	0.0123015	-2.07482	0.627687	2.11103	1.29673	0.0912416	0.171419	0.136631	0.171419
266	ENSG00000183508	TENT5C	4.85315e-07	2.3733e-05	-2.07298	0.411957	3.48301	0.948769	0.0338606	0.0792787	0.0697557	0.0792787
1268	ENSG00000064655	EYA2	0.00255416	0.0262023	-2.0712	0.686543	3.80153	0.911259	0.0300126	0.284215	0.0568084	0.284215
592	ENSG00000215475	SIAH3	6.68151e-05	0.00146813	-2.06631	0.518215	3.44111	1.06847	0.037573	0.141458	0.0715484	0.141458
1551	ENSG00000183230	CTNNA3	0.00583572	0.048909	-2.06353	0.748504	1.45441	1.1373	0.201566	0.0278167	0.17194	0.17194
399	ENSG00000188277	C15orf62	5.80979e-06	0.000189408	-2.05999	0.454423	3.16716	0.961752	0.053927	-0.0349106	0.0837398	0.0837398
490	ENSG00000197943	PLCG2	1.94609e-05	0.000516627	-2.05465	0.481072	3.17434	0.844067	0.0708768	-0.00165705	0.0834103	0.0834103
347	ENSG00000259295	CSPG4P12	2.84504e-06	0.000106652	-2.05168	0.438233	4.74592	0.916121	0.0434618	0.0845702	0.0264783	0.0845702
142	ENSG00000033170	FUT8	1.66907e-09	1.52897e-07	-2.04831	0.33985	7.00731	1.14482	0.00154425	0.0754543	0.00575313	0.0754543
255	ENSG00000132164	SLC6A11	3.95488e-07	2.01002e-05	-2.04233	0.402738	3.67853	1.07388	0.0464701	0.0253278	0.0616618	0.0616618
460	ENSG00000169668	BCRP2	1.22547e-05	0.000345871	-2.03827	0.466102	4.46767	1.20795	0.0110666	0.133768	0.0339774	0.133768
323	ENSG00000170075	GPR37L1	1.50524e-06	6.06195e-05	-2.0363	0.4233	3.69955	1.31872	0.0301412	0.089314	0.060819	0.089314
1728	ENSG00000102359	SRPX2	0.00827858	0.0623193	-2.0325	0.769744	2.031	0.731215	0.254113	-0.0384333	0.140891	0.140891
1009	ENSG00000165970	SLC6A5	0.000979818	0.0125943	-2.0305	0.616	2.5006	0.895223	0.136699	0.0116994	0.116272	0.116272
480	ENSG00000170122	FOXD4	1.61591e-05	0.000437912	-2.02707	0.470071	3.04734	0.986805	0.0580001	0.0576991	0.0893113	0.0893113
3500	ENSG00000277015	SALL3	0.0765443	0.284482	-2.02045	1.14079	3.54105	1.70429	0.0992565	0.768347	0.067306	0.768347
562	ENSG00000113739	STC2	4.39888e-05	0.00101816	-2.01692	0.493681	2.31028	1.03755	0.0363527	0.118668	0.126128	0.126128
1058	ENSG00000156564	LRFN2	0.00124945	0.0153619	-2.01535	0.624462	3.40901	0.817501	0.0346617	0.225307	0.0729352	0.225307
1061	ENSG00000259660	DNM1P47	0.00127825	0.0156715	-2.00826	0.623525	4.08076	1.6953	0.0198942	0.239295	0.0465145	0.239295
751	ENSG00000165186	PTCHD1	0.000253234	0.00438624	-2.00203	0.547158	2.90615	1.21686	0.103541	-0.00341062	0.0960464	0.0960464
586	ENSG00000173930	SLCO4C1	6.1858e-05	0.00137312	-1.99561	0.498203	3.03343	0.934945	0.0515521	0.113919	0.0899669	0.113919
269	ENSG00000184979	USP18	5.07703e-07	2.446e-05	-1.99131	0.396409	3.93118	1.1741	0.0266208	0.0781394	0.0519009	0.0781394
206	ENSG00000135968	GCC2	6.89122e-08	4.3515e-06	-1.98948	0.368832	5.95324	1.05411	0.00296436	0.0877272	0.00989892	0.0877272
220	ENSG00000134115	CNTN6	1.38013e-07	8.16035e-06	-1.98844	0.377466	4.01959	1.16238	0.0463059	0.0230635	0.0486812	0.0486812
1056	ENSG00000214944	ARHGEF28	0.00121978	0.0150255	-1.97456	0.610524	4.49073	0.890811	0.0927545	0.155738	0.0332989	0.155738
1924	ENSG00000249853	HS3ST5	0.0121852	0.0823406	-1.9737	0.787361	3.48166	1.11587	0.137579	0.275712	0.069813	0.275712
1945	ENSG00000138675	FGF5	0.0127925	0.0855549	-1.97307	0.79256	3.65982	1.01724	0.0703468	0.348421	0.0624164	0.348421
487	ENSG00000120322	PCDHB8	1.78286e-05	0.000476004	-1.96864	0.458839	3.11767	1.05878	0.0543311	-0.0459359	0.0860244	0.0860244
766	ENSG00000118804	STBD1	0.000282474	0.00479689	-1.95725	0.539058	3.57589	0.732368	0.127868	-0.058532	0.0658541	0.0658541
21	ENSG00000134531	EMP1	2.95803e-21	1.83229e-18	-1.95314	0.206371	5.0358	0.609272	0.00797595	0.0125255	0.0204168	0.0204168
1099	ENSG00000135116	HRK	0.00148099	0.0175294	-1.95202	0.614155	2.27607	1.08781	0.0295829	0.221875	0.127919	0.221875
1459	ENSG00000168675	LDLRAD4	0.00440685	0.0392901	-1.95049	0.68499	4.776	1.20564	0.0246286	0.288179	0.0257636	0.288179
278	ENSG00000036828	CASR	5.95923e-07	2.78841e-05	-1.94279	0.38914	5.91207	1.16793	0.00141015	0.0995432	0.0101753	0.0995432
367	ENSG00000100033	PRODH	3.90539e-06	0.000138423	-1.94185	0.420647	3.68148	2.29483	0.0564193	-0.0307614	0.061543	0.061543
540	ENSG00000228284	HLA-DQA1	3.62371e-05	0.000872911	-1.9372	0.469029	4.46194	1.27377	0.0025171	0.144141	0.0341476	0.144141
397	ENSG00000206262	FOXL2NB	5.47191e-06	0.000179291	-1.93664	0.426025	3.15513	0.876072	0.0367059	0.0623266	0.0842926	0.0842926
2458	ENSG00000197442	MAP3K5	0.0284511	0.150566	-1.93523	0.88326	2.82337	1.31939	0.156658	0.363441	0.100075	0.363441
2026	ENSG00000181378	CFAP65	0.0149518	0.0959982	-1.93373	0.794614	3.98504	1.06329	0.0498539	0.371087	0.0499271	0.371087
963	ENSG00000184206	GOLGA6L4	0.000792629	0.0106956	-1.92687	0.574267	4.97411	1.04711	0.0230294	0.196826	0.0215523	0.196826
1673	ENSG00000205710	C17orf107	0.00748218	0.0581759	-1.92649	0.720295	3.31743	1.26119	0.0466975	0.299186	0.0769538	0.299186
244	ENSG00000164741	DLC1	2.87233e-07	1.5255e-05	-1.92548	0.375218	4.2715	0.752584	0.0537717	0.00910642	0.0400873	0.0400873
69	ENSG00000237403	PPP1R11	1.95173e-13	3.67943e-11	-1.91695	0.260737	6.92544	0.670771	0.00554102	0.0397815	0.00592115	0.0397815
1965	ENSG00000169962	TAS1R3	0.0135178	0.0894622	-1.91497	0.775344	3.66282	1.35634	0.0329518	0.36782	0.0622953	0.36782
1943	ENSG00000260802	SERTM2	0.0127633	0.0854476	-1.91132	0.767503	2.37192	0.766458	0.269793	-0.259906	0.122915	0.122915
2418	ENSG00000108370	RGS9	0.0271916	0.146282	-1.90981	0.864655	4.4765	0.938306	0.0472471	0.451172	0.0337164	0.451172
1308	ENSG00000182255	KCNA4	0.00295797	0.0293944	-1.90628	0.641397	3.55793	0.722732	0.168086	0.106174	0.0666008	0.106174
811	ENSG00000120903	CHRNA2	0.000385001	0.0061752	-1.90582	0.536826	2.28156	0.638379	0.0644902	-0.0285507	0.127631	0.127631
646	ENSG00000182021	AL591379.1	0.000105939	0.0021329	-1.90577	0.491613	4.37374	0.987869	0.0493364	0.111786	0.036833	0.111786
825	ENSG00000075429	CACNG5	0.000428817	0.00676127	-1.90476	0.540866	2.10731	1.17399	0.0581954	0.0943252	0.136828	0.136828
608	ENSG00000233622	CYP2T1P	7.67793e-05	0.00164267	-1.90423	0.481566	2.8035	0.728004	0.0535536	0.0379303	0.10105	0.10105
567	ENSG00000115850	LCT	4.61645e-05	0.0010591	-1.9008	0.46654	3.03474	0.647987	0.0552012	-0.00173638	0.089905	0.089905
579	ENSG00000106034	CPED1	5.61077e-05	0.00126053	-1.90045	0.471738	3.05241	1.05326	0.0592849	0.0608436	0.0890729	0.0890729
566	ENSG00000215097	AL731733.1	4.56151e-05	0.00104834	-1.90019	0.466072	3.16217	0.869151	0.0513242	0.0934914	0.0839686	0.0934914
878	ENSG00000276296	TFPT	0.000527541	0.00780152	-1.89989	0.548093	3.66379	0.515416	0.138014	-0.131013	0.0622559	0.0622559
1511	ENSG00000125255	SLC10A2	0.00516686	0.0444808	-1.89951	0.679258	3.5436	0.836598	0.0300899	0.277505	0.0671991	0.277505
805	ENSG00000150477	KIAA1328	0.000371732	0.00600682	-1.89889	0.533488	6.63222	1.01306	0.00197153	0.187768	0.00665539	0.187768
387	ENSG00000155265	GOLGA7B	4.87871e-06	0.000163985	-1.89662	0.415022	3.80105	1.36979	0.0580018	0.0104788	0.0568269	0.0568269
736	ENSG00000142530	FAM71E1	0.000227087	0.00401351	-1.89536	0.514094	2.66429	1.01894	0.0682287	0.0893692	0.107966	0.107966
839	ENSG00000127666	TICAM1	0.00045821	0.00710288	-1.89124	0.539727	2.63503	0.905812	0.0847658	0.0648441	0.109438	0.109438
339	ENSG00000281818	MANSC1	2.12071e-06	8.11135e-05	-1.87255	0.394922	5.7729	0.582255	0.0169778	0.0869979	0.0112014	0.0869979
582	ENSG00000101746	NOL4	5.83504e-05	0.00130416	-1.87132	0.465573	3.25485	0.793135	0.0647544	0.0641922	0.0797512	0.0797512
896	ENSG00000160229	ZNF66	0.000564824	0.00820004	-1.86504	0.540911	5.64079	1.06572	0.00555625	0.1895	0.0123407	0.1895
352	ENSG00000115844	DLX2	3.07103e-06	0.000113489	-1.86293	0.399256	3.43408	0.811247	0.0344192	0.013009	0.071851	0.071851
499	ENSG00000167642	SPINT2	2.04702e-05	0.000533749	-1.86172	0.437055	3.24046	0.581182	0.0284219	0.0989227	0.0804003	0.0989227
528	ENSG00000166148	AVPR1A	3.16859e-05	0.000779991	-1.86078	0.447195	2.86316	1.15745	0.0351904	0.0593755	0.0981316	0.0981316
329	ENSG00000249661	TNRC18P1	1.65008e-06	6.52408e-05	-1.85912	0.387951	3.52462	0.926898	0.032342	0.0527441	0.0679954	0.0679954
459	ENSG00000106038	EVX1	1.21506e-05	0.000344346	-1.85823	0.424751	3.28375	0.689518	0.0418218	-0.0318345	0.0784541	0.0784541
2336	ENSG00000283008	CYP2D7	0.024961	0.138936	-1.85768	0.828579	3.13315	1.33731	0.0418912	0.415804	0.0853069	0.415804
233	ENSG00000111490	TBC1D30	1.88127e-07	1.04656e-05	-1.85633	0.356254	4.59143	0.637215	0.0541599	-0.0336141	0.0304513	0.0304513
2539	ENSG00000259803	SLC22A31	0.0314897	0.161366	-1.85083	0.860518	2.56503	1.13598	0.0931602	0.400501	0.112982	0.400501
133	ENSG00000227449	FGF7P6	8.76694e-10	8.57446e-08	-1.84666	0.301231	4.23282	0.783101	0.0191431	0.0409418	0.0413505	0.0413505
1650	ENSG00000285394	C3orf52	0.00719074	0.0566784	-1.84328	0.685774	2.88308	0.813563	0.216361	0.0316034	0.0971633	0.0971633
958	ENSG00000166111	SVOP	0.000779052	0.0105782	-1.84229	0.548279	2.52098	0.677748	0.0584469	0.14196	0.115228	0.14196
1752	ENSG00000171219	CDC42BPG	0.00871412	0.0646993	-1.84018	0.701538	1.13264	1.24245	0.0570636	0.27104	0.189228	0.27104
1545	ENSG00000179954	SSC5D	0.00564417	0.0475206	-1.83847	0.664243	3.84233	1.06988	0.081415	0.212731	0.0552405	0.212731
389	ENSG00000050628	PTGER3	5.00055e-06	0.000167216	-1.83701	0.402433	3.38411	1.06192	0.0168542	0.0911142	0.0740186	0.0911142
151	ENSG00000170160	CCDC144A	2.54102e-09	2.18898e-07	-1.83242	0.307515	4.59064	1.12116	0.01766	0.0453836	0.0304729	0.0453836
1449	ENSG00000134107	BHLHE40	0.00429509	0.0386108	-1.83075	0.6411	2.39868	0.943429	0.0855775	0.188428	0.121525	0.188428
572	ENSG00000197461	PDGFA	4.7833e-05	0.00108778	-1.83037	0.450169	3.05831	1.32021	0.0445818	0.0905196	0.0887956	0.0905196
1544	ENSG00000283709	FAM238C	0.00562969	0.0474294	-1.82854	0.660455	2.47905	1.47758	0.173423	-0.0332472	0.117377	0.117377
2291	ENSG00000275544	BDH1	0.0233174	0.132278	-1.82778	0.805831	3.79391	1.42755	0.0690086	0.363901	0.0571033	0.363901
932	ENSG00000059378	PARP12	0.00068649	0.0095814	-1.82732	0.538252	3.46472	0.985351	0.0414348	0.151709	0.0705359	0.151709
411	ENSG00000165084	C8orf34	7.1402e-06	0.000225985	-1.82465	0.406429	3.37255	1.11982	0.0355992	0.0151693	0.074524	0.074524
6369	ENSG00000226704	HSPA1L	0.295019	0.601883	-1.8245	1.74231	3.54882	0.71666	1.95677	-1.95611	0.0669809	0.0669809
961	ENSG00000168356	SCN11A	0.000790198	0.0106849	-1.82215	0.542918	5.42573	0.709028	0.0405818	0.155925	0.0146492	0.155925
688	ENSG00000163016	ALMS1P1	0.000149991	0.00283587	-1.82084	0.480296	2.63095	0.912061	0.0441455	0.045868	0.109644	0.109644
1066	ENSG00000249931	GOLGA8K	0.00130675	0.0159338	-1.82011	0.566221	3.54269	1.03302	0.04001	0.173728	0.0672372	0.173728
1984	ENSG00000257501	PAFAH1B2P2	0.0139715	0.0916032	-1.82009	0.740476	2.15896	1.02307	0.0553075	0.310229	0.13409	0.310229
336	ENSG00000116985	BMP8B	1.916e-06	7.43003e-05	-1.81968	0.382117	3.66765	0.624303	0.0257946	0.0715477	0.0621003	0.0715477
378	ENSG00000282725	CORO7	4.41175e-06	0.00015182	-1.81964	0.396351	4.43763	0.639486	0.069854	-0.0480954	0.0348753	0.0348753
1975	ENSG00000074410	CA12	0.0137233	0.090386	-1.81942	0.738272	4.12794	0.739358	0.0654117	0.297952	0.0448785	0.297952
1958	ENSG00000150995	ITPR1	0.0133699	0.0888231	-1.81786	0.734857	5.65521	1.01618	0.0199393	0.340071	0.0122071	0.340071
1001	ENSG00000039139	DNAH5	0.000946868	0.0123015	-1.81725	0.549706	2.72862	0.493504	0.0966992	-0.00924483	0.104752	0.104752
2330	ENSG00000143847	PPFIA4	0.0246897	0.137839	-1.81031	0.805935	4.56977	1.36385	0.0859858	0.347035	0.0310474	0.347035
906	ENSG00000283589	GOLGA8N	0.000599721	0.00860702	-1.80732	0.526648	3.35082	0.74079	0.0699085	0.114997	0.0754778	0.114997
406	ENSG00000237172	B3GNT9	6.70232e-06	0.000214738	-1.80263	0.400325	3.46829	0.742349	0.0364567	0.0406478	0.0703831	0.0703831
491	ENSG00000164088	PPM1M	1.95388e-05	0.00051764	-1.7993	0.421372	4.50223	0.805749	0.0225315	0.0958379	0.0329641	0.0958379
606	ENSG00000213023	SYT3	7.50282e-05	0.00161051	-1.79595	0.45355	3.47011	0.999223	0.066833	0.0213088	0.0703055	0.0703055
350	ENSG00000125810	CD93	2.99181e-06	0.000111193	-1.79249	0.383717	4.23067	0.676461	0.0150935	0.0830659	0.0414216	0.0830659
1537	ENSG00000214279	SCART1	0.00554475	0.0469265	-1.78543	0.643732	4.46298	0.903215	0.0251832	0.251077	0.0341164	0.251077
1272	ENSG00000158023	CFAP251	0.00258746	0.0264605	-1.78095	0.591106	4.90313	1.01897	0.0176809	0.215256	0.0229619	0.215256
793	ENSG00000119630	PGF	0.00033685	0.00552552	-1.7802	0.496543	3.7281	0.89169	0.0464126	0.117958	0.0596831	0.117958
650	ENSG00000132274	TRIM22	0.00010882	0.00217775	-1.77562	0.458812	3.99276	1.08547	0.0183086	0.12203	0.0496473	0.12203
1693	ENSG00000170624	SGCD	0.00772458	0.059351	-1.77503	0.666332	1.98352	1.02209	0.0964205	0.199578	0.143428	0.199578
934	ENSG00000151690	MFSD6	0.000699939	0.00974818	-1.77212	0.52281	3.05061	0.982262	0.0296995	0.152521	0.0891574	0.152521
1554	ENSG00000171873	ADRA1D	0.00586065	0.0489944	-1.76841	0.64178	3.43829	0.785123	0.0368733	0.237715	0.0716696	0.237715
1264	ENSG00000101695	RNF125	0.00253593	0.0260976	-1.76578	0.584884	2.05784	0.701005	0.0885989	-0.0421244	0.139461	0.139461
2136	ENSG00000266094	RASSF5	0.0181926	0.110791	-1.76004	0.745252	4.57373	0.631528	0.0765249	0.293742	0.0309378	0.293742
1660	ENSG00000242220	TCP10L	0.00728277	0.0570688	-1.75943	0.655615	2.92615	0.971703	0.191472	0.0517201	0.095082	0.095082
2377	ENSG00000243232	PCDHAC2	0.0261164	0.14292	-1.75722	0.789946	5.78568	1.27063	0.0388356	0.377174	0.0111005	0.377174
357	ENSG00000183715	OPCML	3.34165e-06	0.00012176	-1.73935	0.374165	4.50457	0.510577	0.0604368	-0.0273413	0.0328962	0.0328962
800	ENSG00000285444	AL162377.3	0.000361898	0.00588447	-1.73924	0.487671	2.94473	0.814517	0.0643601	0.0716602	0.0941888	0.0941888
3	ENSG00000274750	H3C6	9.57259e-44	4.15068e-40	-1.73912	0.125383	7.83116	0.624392	0.00272899	0.00775162	0.00478556	0.00775162
532	ENSG00000168490	PHYHIP	3.29096e-05	0.000803167	-1.73832	0.418637	2.97413	0.566891	0.0240561	-0.019028	0.0927817	0.0927817
1021	ENSG00000273540	AGBL1	0.00101882	0.0129803	-1.73225	0.527277	3.35654	0.686378	0.0316862	0.153661	0.0752261	0.153661
910	ENSG00000128655	PDE11A	0.000609013	0.0087138	-1.7319	0.505287	2.43824	1.49202	0.0507309	-0.0486098	0.119479	0.119479
563	ENSG00000168348	INSM2	4.44157e-05	0.00102622	-1.73106	0.423944	3.30689	0.862542	0.042397	0.0417944	0.0774219	0.0774219
694	ENSG00000184709	LRRC26	0.000162793	0.00305131	-1.72995	0.458789	3.0807	0.691355	0.0525789	-0.0174055	0.0877461	0.0877461
488	ENSG00000134245	WNT2B	1.78575e-05	0.000476004	-1.72829	0.402854	6.07873	0.885891	0.0336265	0.0745676	0.00911673	0.0745676
1199	ENSG00000170006	TMEM154	0.00207661	0.0225464	-1.7273	0.560985	2.52439	0.640661	0.0947488	-0.0593514	0.115054	0.115054
299	ENSG00000245848	CEBPA	8.98191e-07	3.88162e-05	-1.72583	0.351298	3.78899	0.545455	0.0249794	-0.00715611	0.0572943	0.0572943
1220	ENSG00000011422	PLAUR	0.00224374	0.0239234	-1.72102	0.563176	4.12066	0.897356	0.0148503	0.196595	0.0451288	0.196595
2233	ENSG00000255408	PCDHA3	0.0210231	0.122483	-1.71563	0.743478	3.93671	1.30107	0.0387389	0.329767	0.0516966	0.329767
3381	ENSG00000144285	SCN1A	0.0705555	0.271454	-1.71312	0.947349	5.18304	1.18565	0.0821129	0.5162	0.0179931	0.5162
1369	ENSG00000165995	CACNB2	0.00351227	0.0332844	-1.71302	0.586865	4.56063	0.861661	0.0359591	0.193648	0.0313016	0.193648
992	ENSG00000101188	NTSR1	0.000907092	0.0118946	-1.71221	0.516057	3.75322	0.630309	0.0238566	0.153687	0.058692	0.153687
437	ENSG00000104164	BLOC1S6	9.89027e-06	0.0002944	-1.70948	0.386799	6.64907	0.827527	0.000806768	0.0989355	0.00660528	0.0989355
1846	ENSG00000123119	NECAB1	0.0106517	0.0750701	-1.70806	0.668797	1.38048	0.919226	0.122265	-0.0538279	0.175927	0.175927
1289	ENSG00000167103	PIP5KL1	0.00276032	0.0278663	-1.70186	0.568569	2.64709	0.944051	0.106683	0.0851912	0.10883	0.10883
197	ENSG00000136153	LMO7	3.97995e-08	2.62798e-06	-1.70078	0.309697	4.34696	0.524004	0.0262694	0.0271829	0.0376722	0.0376722
857	ENSG00000124602	UNC5CL	0.000479109	0.00727096	-1.69914	0.486556	2.635	0.913773	0.0483856	0.0964119	0.109439	0.109439
762	ENSG00000188783	PRELP	0.000279836	0.00477704	-1.69836	0.467446	3.64885	0.661918	0.0252196	0.120451	0.0628612	0.120451
740	ENSG00000285479	CACNA1C	0.000235888	0.00414094	-1.69657	0.461386	5.23797	0.578818	0.0428283	0.0990897	0.0171664	0.0990897
7	ENSG00000173638	SLC19A1	1.99647e-31	3.71e-28	-1.69617	0.145446	6.24412	0.427025	0.00589217	0.00459017	0.00821084	0.00821084
311	ENSG00000162599	NFIA	1.25635e-06	5.25485e-05	-1.687	0.348083	4.13824	0.518408	0.0265013	0.0542733	0.0445252	0.0542733
1470	ENSG00000145861	C1QTNF2	0.00452041	0.039998	-1.68386	0.593043	2.97527	0.806681	0.0563808	0.178086	0.0927271	0.178086
870	ENSG00000129993	CBFA2T3	0.000508067	0.00759249	-1.68033	0.483343	3.20439	0.475251	0.0403166	0.11543	0.0820367	0.11543
402	ENSG00000159216	RUNX1	6.04161e-06	0.000195496	-1.67755	0.370735	3.69989	0.707173	0.0308243	-0.028521	0.0608053	0.0608053
2919	ENSG00000197375	SLC22A5	0.0477025	0.212578	-1.67665	0.84679	3.11657	0.801197	0.0418234	0.436212	0.0860752	0.436212
1530	ENSG00000075651	PLD1	0.00543782	0.0462592	-1.67635	0.603027	3.3921	0.519966	0.0497485	0.192679	0.0736702	0.192679
4771	ENSG00000101311	FERMT1	0.160497	0.43759	-1.66935	1.1895	3.24744	0.751944	0.193107	0.750165	0.0800853	0.750165
1077	ENSG00000155886	SLC24A2	0.00135108	0.0163033	-1.66894	0.520747	3.73921	0.557785	0.0303128	0.150472	0.0592436	0.150472
687	ENSG00000223839	FAM95B1	0.000148808	0.0028176	-1.66655	0.439369	4.0173	0.441263	0.0134588	0.115238	0.0487632	0.115238
455	ENSG00000221866	PLXNA4	1.17315e-05	0.000335391	-1.66127	0.379066	4.17222	0.793877	0.0330589	0.0627353	0.0433704	0.0627353
11	ENSG00000080371	RAB21	1.01961e-27	1.20574e-24	-1.66065	0.152198	5.83275	0.523544	0.00230774	0.013135	0.0107411	0.013135
372	ENSG00000143951	WDPCP	4.25347e-06	0.000148734	-1.65818	0.360584	5.43852	0.757333	0.00500487	0.0816755	0.014495	0.0816755
684	ENSG00000143816	WNT9A	0.000141534	0.00269163	-1.6557	0.435085	3.27841	0.9151	0.0475061	0.0168144	0.0786933	0.0786933
1307	ENSG00000131196	NFATC1	0.00295329	0.0293928	-1.65346	0.556242	5.26091	0.676942	0.0213782	0.184892	0.0168332	0.184892
720	ENSG00000166349	RAG1	0.000201584	0.00364195	-1.65162	0.44434	4.38996	0.427656	0.0872825	0.0443426	0.03633	0.0443426
2770	ENSG00000283802	ADAMTS2	0.0409883	0.192482	-1.65087	0.807804	3.55108	0.670694	0.0929203	0.342111	0.0668868	0.342111
1299	ENSG00000168961	LGALS9	0.00285706	0.0286102	-1.65	0.553188	2.87259	0.586999	0.0693384	0.134673	0.0976727	0.134673
707	ENSG00000103037	SETD6	0.000181738	0.00334377	-1.64902	0.440545	3.49201	0.934039	0.0600131	-0.0589689	0.0693733	0.0693733
327	ENSG00000090539	CHRD	1.59897e-06	6.36066e-05	-1.64862	0.343574	4.32128	0.587595	0.0402091	-0.0146445	0.0384862	0.0384862
2270	ENSG00000156959	LHFPL4	0.0223593	0.128234	-1.6442	0.719812	1.66006	0.76927	0.0558675	0.289552	0.160833	0.289552
3193	ENSG00000114698	PLSCR4	0.0604391	0.246224	-1.64367	0.87542	3.02812	0.724575	0.0692406	0.441666	0.0902176	0.441666
322	ENSG00000138080	EMILIN1	1.49832e-06	6.05283e-05	-1.64182	0.341231	3.75975	0.60613	0.0191901	0.0541819	0.0584356	0.0584356
2118	ENSG00000278780	ZNF430	0.0175625	0.107789	-1.64094	0.691006	2.08755	0.52231	0.180447	0.0155165	0.137879	0.137879
603	ENSG00000224597	SVIL-AS1	7.27184e-05	0.00156869	-1.63825	0.412948	3.07115	0.552672	0.0254909	0.0441574	0.0881931	0.0881931
7085	ENSG00000254681	PKD1P5	0.361601	0.663891	-1.63786	1.79527	4.729	2.79345	0.191648	1.95702	0.0268887	1.95702
1054	ENSG00000148344	PTGES	0.00121461	0.0149881	-1.63497	0.505335	3.16937	0.625954	0.0469648	0.123277	0.0836381	0.123277
1240	ENSG00000154274	C4orf19	0.00236868	0.0248482	-1.63458	0.537757	3.44844	0.908165	0.0413496	0.151439	0.0712333	0.151439
348	ENSG00000154760	SLFN13	2.86004e-06	0.000106906	-1.63336	0.348963	4.59939	0.69588	0.050949	-0.00408113	0.0302345	0.0302345
522	ENSG00000174473	GALNTL6	2.96396e-05	0.000738031	-1.63301	0.391027	3.51304	0.827405	0.0334512	0.0024719	0.0684834	0.0684834
1198	ENSG00000137825	ITPKA	0.00207819	0.0225464	-1.62968	0.52932	2.53294	0.582349	0.0721695	-0.0254077	0.114617	0.114617
412	ENSG00000069431	ABCC9	7.18984e-06	0.000227004	-1.62893	0.362952	6.62037	0.666501	0.000719033	0.0871038	0.00669138	0.0871038
1188	ENSG00000141524	TMC6	0.00197231	0.0215958	-1.6288	0.526374	4.62991	0.73297	0.025847	0.158866	0.0294153	0.158866
1213	ENSG00000105227	PRX	0.00216236	0.0231887	-1.62548	0.529994	1.7734	0.710092	0.0325451	0.0032478	0.154717	0.154717
732	ENSG00000132854	KANK4	0.000220586	0.00391992	-1.62503	0.439888	3.06414	0.868047	0.0404793	0.0570759	0.0885218	0.0885218
899	ENSG00000221947	XKR9	0.000571184	0.0082647	-1.62474	0.47163	2.816	0.673671	0.0428869	0.105403	0.100436	0.105403
1891	ENSG00000170775	GPR37	0.0115377	0.0793669	-1.62454	0.643135	4.22677	0.678634	0.0159977	0.259751	0.0415499	0.259751
786	ENSG00000099860	GADD45B	0.000323258	0.0053498	-1.62203	0.451075	3.28901	0.408059	0.0574268	-0.0273954	0.0782192	0.0782192
1281	ENSG00000182256	GABRG3	0.00267064	0.0271192	-1.6192	0.53914	2.61391	0.419506	0.0832778	-0.0767007	0.110504	0.110504
747	ENSG00000007174	DNAH9	0.000247474	0.00430585	-1.61518	0.440719	3.49969	0.373729	0.0604415	-0.0102081	0.0690476	0.0690476
333	ENSG00000128165	ADM2	1.69315e-06	6.61397e-05	-1.61268	0.336889	4.32176	0.531904	0.013746	0.0619168	0.0384708	0.0619168
1648	ENSG00000079308	TNS1	0.00718109	0.0566586	-1.61251	0.599819	5.15459	0.61236	0.0105975	0.229258	0.0184374	0.229258
2875	ENSG00000231752	EMBP1	0.0459775	0.208026	-1.60385	0.803691	4.24023	0.568027	0.0479737	0.382639	0.0411073	0.382639
580	ENSG00000172350	ABCG4	5.6914e-05	0.00127644	-1.598	0.396993	3.43137	0.748646	0.033101	0.0526994	0.0719681	0.0719681
1081	ENSG00000154914	USP43	0.00136684	0.0164475	-1.59793	0.499109	4.01982	0.613534	0.017848	0.148225	0.0486729	0.148225
767	ENSG00000180720	CHRM4	0.000284214	0.00482015	-1.59558	0.439642	3.17171	0.542494	0.0453262	-0.0295496	0.0835305	0.0835305
8877	ENSG00000223367	RPS18	0.54504	0.798508	-1.58983	2.6269	7.81956	5.05654	0.00135426	4.59906	0.00479434	4.59906
1259	ENSG00000197140	ADAM32	0.00251716	0.0259927	-1.58597	0.524936	2.89166	0.769455	0.0869576	-0.0452904	0.0967474	0.0967474
515	ENSG00000182612	TSPAN10	2.36091e-05	0.000596323	-1.58278	0.374383	3.61069	0.852876	0.0290235	-0.0130879	0.0644184	0.0644184
3370	ENSG00000065413	ANKRD44	0.0699582	0.270107	-1.5795	0.871599	5.09439	0.54749	0.0797564	0.4267	0.0194133	0.4267
2571	ENSG00000121904	CSMD2	0.0323929	0.163892	-1.5788	0.73792	4.35677	0.767161	0.0265919	0.336426	0.0373637	0.336426
274	ENSG00000187531	SIRT7	5.38943e-07	2.5668e-05	-1.5785	0.314951	4.55779	0.420565	0.0109667	0.0551627	0.0313809	0.0551627
1096	ENSG00000240720	LRRD1	0.00144931	0.0172013	-1.57297	0.493923	2.90491	0.891268	0.0665336	0.0414028	0.0961064	0.0961064
2004	ENSG00000135842	NIBAN1	0.0143863	0.0934035	-1.57254	0.642517	3.11133	0.540698	0.0289372	0.246282	0.0863186	0.246282
744	ENSG00000135472	FAIM2	0.000244737	0.00427895	-1.57058	0.428219	3.74405	0.399906	0.0631948	-0.0013102	0.0590529	0.0590529
386	ENSG00000188582	PAQR9	4.81569e-06	0.000162286	-1.56896	0.343118	3.65445	0.606953	0.0158528	-0.00977891	0.062634	0.062634
409	ENSG00000181458	TMEM45A	6.95296e-06	0.000221135	-1.56616	0.348412	5.56722	0.746663	0.00167875	0.0792486	0.0130632	0.0792486
693	ENSG00000128610	FEZF1	0.000159848	0.00300043	-1.56367	0.414191	3.65095	0.677475	0.0515938	-0.0263653	0.0627757	0.0627757
3416	ENSG00000281123	FCGBP	0.072101	0.274545	-1.56317	0.869164	3.75714	1.58312	0.218834	0.284796	0.0585379	0.284796
498	ENSG00000173926	MARCHF3	2.04752e-05	0.000533749	-1.55558	0.365189	3.98719	0.43391	0.0210882	0.0678205	0.0498491	0.0678205
638	ENSG00000235370	DNM1P51	9.97577e-05	0.00203126	-1.55428	0.399438	4.282	0.889334	0.0107712	0.0955959	0.0397471	0.0955959
810	ENSG00000282540	WHAMMP2	0.000383171	0.00615344	-1.55329	0.437374	3.88372	0.772582	0.0738583	0.034866	0.0536722	0.0536722
1184	ENSG00000134853	PDGFRA	0.00194584	0.021378	-1.54485	0.498601	2.55388	0.96435	0.0472908	0.118444	0.113549	0.118444
440	ENSG00000146205	ANO7	1.00561e-05	0.000297296	-1.54407	0.349656	4.55091	0.548925	0.030748	0.0507582	0.0315737	0.0507582
640	ENSG00000130513	GDF15	0.00010116	0.00205609	-1.54336	0.396975	3.23008	0.568897	0.0241895	0.0684657	0.0808699	0.0808699
891	ENSG00000100181	TPTEP1	0.000545034	0.00795713	-1.54263	0.446157	3.47888	0.825945	0.0416368	0.0910671	0.0699315	0.0910671
967	ENSG00000223865	HLA-DPB1	0.000805094	0.0108301	-1.54228	0.460241	3.67083	0.536052	0.0431692	0.0980452	0.0619717	0.0980452
1707	ENSG00000159588	CCDC17	0.00806256	0.0614398	-1.54087	0.581584	3.56909	0.946297	0.0461599	0.179333	0.0661366	0.179333
2185	ENSG00000168237	GLYCTK	0.0196323	0.116983	-1.54069	0.660303	4.27052	0.575038	0.0152196	0.275447	0.040119	0.275447
808	ENSG00000232872	CTAGE3P	0.000381285	0.00613095	-1.53864	0.433088	3.19885	0.619745	0.0427542	0.0206474	0.0822892	0.0822892
1072	ENSG00000253731	PCDHGA6	0.00132162	0.0160369	-1.53802	0.478948	4.47462	0.693396	0.0177412	0.135186	0.0337719	0.135186
971	ENSG00000125657	TNFSF9	0.000826172	0.0110678	-1.53768	0.459848	3.11692	0.839065	0.0549147	0.0136507	0.0860591	0.0860591
1227	ENSG00000214491	SEC14L6	0.00230081	0.0243919	-1.53292	0.502863	3.58764	0.472007	0.0319811	0.1366	0.0653681	0.1366
2825	ENSG00000235944	ZNF815P	0.0435725	0.200634	-1.53004	0.758126	3.19596	0.735067	0.0721221	0.311048	0.0824212	0.311048
1185	ENSG00000230778	ANKRD63	0.00194848	0.0213888	-1.53001	0.493874	2.89264	0.472008	0.0659075	-0.0283267	0.0967	0.0967
748	ENSG00000178607	ERN1	0.0002476	0.00430585	-1.52963	0.417392	3.3284	0.516471	0.0396766	0.0254476	0.0764674	0.0764674
708	ENSG00000178171	AMER3	0.000182154	0.0033467	-1.52919	0.408594	3.98147	0.62815	0.061243	-0.0159471	0.0500565	0.0500565
678	ENSG00000197191	CYSRT1	0.000137041	0.00262926	-1.52643	0.400276	3.6637	0.367036	0.0445542	0.00927079	0.0622596	0.0622596
689	ENSG00000164588	HCN1	0.000151802	0.00286596	-1.52278	0.40199	4.38932	0.48977	0.0130386	0.0946923	0.0363499	0.0946923
675	ENSG00000228672	PROB1	0.000136407	0.00262635	-1.52132	0.398816	4.43392	0.622161	0.0116086	0.0944277	0.0349871	0.0944277
4256	ENSG00000179520	SLC17A8	0.124264	0.379798	-1.52068	0.989307	3.01263	0.886619	0.0432829	0.609202	0.0909507	0.609202
4489	ENSG00000165548	TMEM63C	0.142643	0.413345	-1.52062	1.03724	1.63854	0.693216	0.0741507	0.6431	0.161995	0.6431
715	ENSG00000177374	HIC1	0.000190655	0.00346858	-1.52043	0.407504	3.69141	0.787889	0.0186202	0.0920863	0.0611447	0.0920863
1294	ENSG00000162733	DDR2	0.00278906	0.0280406	-1.51957	0.508205	2.97767	0.714851	0.0795686	0.00293176	0.092613	0.092613
3716	ENSG00000174370	C11orf45	0.0894502	0.313086	-1.51949	0.894709	2.8594	1.06948	0.103015	0.430654	0.0983143	0.430654
929	ENSG00000288335	TWIST2	0.000684411	0.0095814	-1.5193	0.447411	3.12784	0.58757	0.0478983	0.0326915	0.0855529	0.0855529
968	ENSG00000169894	MUC3A	0.00080893	0.0108704	-1.51885	0.453425	5.29623	0.483665	0.0499881	0.0870747	0.0163342	0.0870747
738	ENSG00000174576	NPAS4	0.00022924	0.00404058	-1.51864	0.412182	4.40087	0.486424	0.0772686	0.0349043	0.035994	0.035994
1051	ENSG00000235436	DPY19L2P4	0.00120262	0.0148846	-1.51817	0.468822	3.11887	0.473792	0.0605609	-0.027963	0.0859686	0.0859686
1926	ENSG00000203772	SPRN	0.012287	0.0829849	-1.51719	0.605955	3.07967	0.825843	0.0536562	0.191132	0.0877945	0.191132
773	ENSG00000283093	CENPVL2	0.000303778	0.00510202	-1.51652	0.41985	3.43508	0.564395	0.0457081	0.0681981	0.071808	0.071808
941	ENSG00000163492	CCDC141	0.000735277	0.0101642	-1.51635	0.449147	3.11071	0.499193	0.048141	0.00553949	0.0863476	0.0863476
426	ENSG00000143869	GDF7	8.08824e-06	0.000247528	-1.51604	0.339704	4.69947	0.688355	0.0104448	0.0664877	0.0276201	0.0664877
686	ENSG00000170091	NSG2	0.000144695	0.00274371	-1.51559	0.398839	3.459	0.470519	0.0352678	0.0662057	0.0707804	0.0707804
494	ENSG00000149633	KIAA1755	2.00164e-05	0.000524947	-1.51073	0.354241	4.01061	0.581253	0.0346542	0.0355882	0.0490034	0.0490034
331	ENSG00000184261	KCNK12	1.6812e-06	6.60696e-05	-1.50938	0.315216	4.73298	1.06911	0.0368141	0.0294266	0.0267918	0.0294266
1941	ENSG00000145623	OSMR	0.012734	0.0853397	-1.5091	0.60579	2.46161	0.597634	0.0417338	0.20292	0.118274	0.20292
591	ENSG00000257122	RRN3P3	6.59975e-05	0.00145261	-1.50901	0.378171	4.95592	0.402547	0.0734394	-0.0675305	0.021903	0.021903
410	ENSG00000187720	THSD4	7.05606e-06	0.000223866	-1.50657	0.33539	4.41252	0.826494	0.0393538	0.0116137	0.0356371	0.0356371
3176	ENSG00000023839	ABCC2	0.0596433	0.244204	-1.50644	0.799841	2.91043	0.882772	0.0581414	0.368356	0.0958398	0.368356
1166	ENSG00000109819	PPARGC1A	0.00187942	0.0209513	-1.50519	0.484192	3.17673	0.485266	0.0729945	-0.0553481	0.0833003	0.0833003
3456	ENSG00000155052	CNTNAP5	0.0745004	0.280407	-1.50486	0.843755	1.98323	0.767903	0.0832467	0.391368	0.143444	0.391368
618	ENSG00000154127	UBASH3B	8.437e-05	0.00177586	-1.50054	0.381659	4.17546	0.378792	0.0356746	0.0614345	0.0432611	0.0614345
1879	ENSG00000185736	ADARB2	0.0111143	0.0769424	-1.49892	0.590338	2.94628	0.610696	0.0258859	0.206446	0.0941144	0.206446
2812	ENSG00000088808	PPP1R13B	0.0428217	0.198082	-1.49735	0.739271	3.59804	0.515923	0.0524756	0.311872	0.0649388	0.311872
485	ENSG00000203685	STUM	1.76825e-05	0.000474257	-1.49459	0.348203	3.66915	0.611772	0.0187904	0.0459328	0.0620398	0.0620398
1094	ENSG00000158077	NLRP14	0.00144478	0.0171788	-1.4934	0.468804	3.05424	0.693158	0.0575313	0.00265432	0.0889868	0.0889868
868	ENSG00000079482	OPHN1	0.000503676	0.00754818	-1.4921	0.428914	4.85659	0.93252	0.00105331	0.121592	0.0239464	0.121592
479	ENSG00000138741	TRPC3	1.57256e-05	0.000427052	-1.492	0.345509	4.2728	0.76981	0.0395394	0.0355203	0.0400448	0.0400448
1522	ENSG00000278704	BX004987.1	0.00535478	0.0457654	-1.49191	0.535719	3.47746	1.1037	0.0386735	0.152657	0.0699921	0.152657
71	ENSG00000074621	SLC24A1	5.44451e-13	9.96113e-11	-1.49111	0.206705	6.3807	0.314144	0.0209124	-0.0174767	0.00757219	0.00757219
3267	ENSG00000149403	GRIK4	0.0642975	0.256009	-1.48704	0.803758	3.96005	0.72673	0.0249887	0.405696	0.0508383	0.405696
648	ENSG00000204956	PCDHGA1	0.000106396	0.0021358	-1.48504	0.383185	4.07655	0.410722	0.0280825	0.0698045	0.0466622	0.0698045
504	ENSG00000185742	C11orf87	2.12449e-05	0.00054832	-1.48432	0.349138	3.7489	0.448835	0.0224031	0.0525876	0.0588618	0.0588618
913	ENSG00000129167	TPH1	0.000633882	0.00903125	-1.47845	0.432716	3.18887	0.794297	0.0416673	0.0831614	0.0827449	0.0831614
5614	ENSG00000170485	NPAS2	0.228135	0.528539	-1.47798	1.22636	2.23103	0.934514	0.112218	0.890425	0.130286	0.890425
3059	ENSG00000279208	CR381653.2	0.0538179	0.228704	-1.47525	0.765052	2.71185	0.521344	0.284616	-0.153141	0.105587	0.105587
886	ENSG00000171790	SLFNL1	0.000536824	0.00788251	-1.47325	0.42559	2.9319	0.771848	0.0259461	0.0786707	0.094805	0.094805
627	ENSG00000081853	PCDHGA2	9.29516e-05	0.00192841	-1.47297	0.376883	3.89375	0.622252	0.0367505	0.0579432	0.0532955	0.0579432
1368	ENSG00000130997	POLN	0.00351051	0.0332844	-1.47236	0.504389	2.97143	0.545599	0.0766949	0.0525306	0.0929108	0.0929108
996	ENSG00000139899	CBLN3	0.000921265	0.0120199	-1.47216	0.444287	3.16854	0.479452	0.0479174	-0.0468525	0.0836764	0.0836764
935	ENSG00000172426	RSPH9	0.000702395	0.00977193	-1.47181	0.434336	3.24372	0.575671	0.045512	0.041797	0.0802532	0.0802532
1305	ENSG00000248485	PCP4L1	0.00292481	0.0291539	-1.46999	0.494026	2.84118	0.497177	0.0635043	0.0763095	0.0992036	0.0992036
2865	ENSG00000166762	CATSPER2	0.0455736	0.206846	-1.46681	0.733655	3.69078	1.0225	0.0301679	0.328665	0.0611701	0.328665
300	ENSG00000204923	FBXO48	8.97988e-07	3.88162e-05	-1.46405	0.298008	5.76257	0.553531	0.00386958	0.0553364	0.0112841	0.0553364
1079	ENSG00000163083	INHBB	0.00135308	0.0163122	-1.46321	0.456613	3.55761	0.569652	0.0286615	0.110335	0.0666143	0.110335
3225	ENSG00000185652	NTF3	0.062338	0.251424	-1.46141	0.784067	2.95349	0.567119	0.0411652	0.368676	0.0937687	0.368676
2660	ENSG00000184497	TMEM255B	0.0367873	0.179898	-1.46138	0.699858	1.97911	1.01911	0.182869	-0.0034023	0.143664	0.143664
1196	ENSG00000155846	PPARGC1B	0.0020466	0.0222593	-1.45962	0.473381	3.59013	0.702051	0.0407258	0.108667	0.0652649	0.108667
1005	ENSG00000140859	KIFC3	0.000955525	0.0123676	-1.45868	0.441582	4.24383	0.524357	0.0192888	0.110708	0.040989	0.110708
1661	ENSG00000174611	KY	0.00728715	0.0570688	-1.45195	0.541079	2.8095	1.08916	0.0944222	0.0812135	0.100755	0.100755
727	ENSG00000140398	NEIL1	0.00021065	0.0037691	-1.4516	0.391702	3.92778	0.810662	0.0307695	0.0715174	0.0520267	0.0715174
1492	ENSG00000275493	AL627230.1	0.00493922	0.0430626	-1.45096	0.516178	2.73365	0.446947	0.0731238	0.0376301	0.104502	0.104502
2800	ENSG00000176723	ZNF843	0.0424006	0.196981	-1.45084	0.714854	3.2075	0.953527	0.0320282	0.308649	0.0818954	0.308649
1018	ENSG00000065989	PDE4A	0.00100894	0.0128922	-1.44904	0.440702	4.33358	0.524979	0.0200712	0.109408	0.038095	0.109408
902	ENSG00000205918	PDPK2P	0.000581881	0.00839147	-1.44859	0.421111	3.86531	0.904878	0.0325315	0.0856913	0.0543671	0.0856913
1055	ENSG00000176293	ZNF135	0.00121559	0.0149881	-1.44827	0.447661	4.12565	0.711093	0.0188753	0.114725	0.044957	0.114725
224	ENSG00000177469	CAVIN1	1.48211e-07	8.60684e-06	-1.44698	0.275364	4.34961	0.397574	0.0129617	0.0215019	0.0375887	0.0375887
2596	ENSG00000115380	EFEMP1	0.0339359	0.170045	-1.44487	0.681276	2.96955	0.459552	0.0631167	0.246308	0.0930004	0.246308
3795	ENSG00000151651	ADAM8	0.0944783	0.323903	-1.44248	0.862604	2.86519	1.27372	0.0593945	0.436662	0.0980329	0.436662
1641	ENSG00000286264	AP001453.3	0.007016	0.055615	-1.43827	0.533465	2.83307	0.764838	0.0901233	-0.0616402	0.0995998	0.0995998
2668	ENSG00000164877	MICALL2	0.0370831	0.180801	-1.432	0.686859	4.00335	0.761228	0.0226349	0.291882	0.0492647	0.291882
1706	ENSG00000147724	FAM135B	0.00805874	0.0614398	-1.42945	0.539497	2.95484	0.533859	0.0423694	0.151669	0.0937041	0.151669
4250	ENSG00000187699	C2orf88	0.123885	0.379104	-1.4254	0.926383	2.39727	0.890988	0.050322	0.521801	0.121598	0.521801
2061	ENSG00000124743	KLHL31	0.0159823	0.100872	-1.42394	0.591015	3.46645	0.831043	0.04113	0.191736	0.0704618	0.191736
1403	ENSG00000116663	FBXO6	0.00376401	0.0348983	-1.42374	0.491405	2.65738	0.296613	0.0526725	-0.0483228	0.108313	0.108313
1992	ENSG00000165507	DEPP1	0.0141616	0.0924228	-1.42352	0.580287	2.98536	0.519653	0.0330231	0.191465	0.0922463	0.191465
1205	ENSG00000111058	ACSS3	0.00209154	0.0226689	-1.41983	0.461447	4.32464	0.816836	0.0432554	0.0987	0.0383789	0.0987
3338	ENSG00000157152	SYN2	0.0680896	0.265341	-1.41931	0.777953	3.94014	0.761724	0.0535534	0.34992	0.05157	0.34992
2642	ENSG00000278119	GOLGA8J	0.0364059	0.179246	-1.41426	0.675913	3.91956	0.597765	0.0299467	0.274626	0.0523318	0.274626
1252	ENSG00000284730	TMDD1	0.0024699	0.0256618	-1.41346	0.466952	3.01113	0.401148	0.0543407	-0.0468843	0.0910219	0.0910219
1339	ENSG00000146005	PSD2	0.00323737	0.0314502	-1.4123	0.479682	3.48731	0.416185	0.0838239	0.0292637	0.0695728	0.0695728
826	ENSG00000157322	CLEC18A	0.000432146	0.00680552	-1.41201	0.40118	4.57091	0.539252	0.0170854	0.0902118	0.0310157	0.0902118
1080	ENSG00000110446	SLC15A3	0.00136109	0.0163936	-1.41106	0.440573	4.39501	0.339643	0.0344351	0.094968	0.0361742	0.094968
1889	ENSG00000196296	ATP2A1	0.0114904	0.0791251	-1.41011	0.557923	2.17021	0.377799	0.0740245	-0.0524474	0.133495	0.133495
1183	ENSG00000179774	ATOH7	0.00193525	0.0212796	-1.41005	0.454856	3.08102	0.582098	0.0501979	0.0210612	0.0877315	0.0877315
407	ENSG00000157103	SLC6A1	6.84192e-06	0.000218672	-1.40832	0.313062	5.24224	0.499467	0.0102293	0.0551091	0.0171037	0.0551091
1758	ENSG00000135824	RGS8	0.00886938	0.0656274	-1.40761	0.537863	2.97096	0.569547	0.0246483	0.168216	0.0929329	0.168216
645	ENSG00000113070	HBEGF	0.000103219	0.00208202	-1.40743	0.362468	3.78385	0.308637	0.0300945	0.0209291	0.0574941	0.0574941
1104	ENSG00000139973	SYT16	0.0015213	0.0179248	-1.40565	0.44334	3.06765	0.539978	0.0426765	0.0244354	0.0883573	0.0883573
665	ENSG00000284228	TMEM102	0.000129793	0.00253337	-1.40349	0.366749	3.63639	0.402795	0.0263024	-0.00687621	0.0633675	0.0633675
1150	ENSG00000251348	HSPD1P11	0.00177288	0.0200535	-1.40269	0.448739	3.10452	0.529125	0.0476087	0.069371	0.0866355	0.0866355
1437	ENSG00000206190	ATP10A	0.0041734	0.0377784	-1.40258	0.489601	5.02397	0.345513	0.0198221	0.139984	0.0206281	0.139984
2910	ENSG00000104856	RELB	0.0470789	0.210385	-1.40149	0.705832	3.53692	0.491848	0.026016	0.306117	0.067479	0.306117
4	ENSG00000089094	KDM2B	1.62935e-41	5.29865e-38	-1.40113	0.10381	7.85661	0.290976	0.00241784	0.000779631	0.00476655	0.00476655
526	ENSG00000089060	SLC8B1	3.13147e-05	0.000774414	-1.39488	0.335011	4.59424	0.38368	0.0181281	0.0566935	0.0303747	0.0566935
4122	ENSG00000042781	USH2A	0.115797	0.365425	-1.39373	0.886221	4.44294	1.12714	0.075063	0.448529	0.0347155	0.448529
1134	ENSG00000095303	PTGS1	0.00166764	0.0191294	-1.39272	0.443004	3.1143	0.609626	0.0446543	-0.00217637	0.0861806	0.0861806
594	ENSG00000237515	SHISA9	6.8611e-05	0.00149999	-1.39249	0.34978	5.69289	0.682542	0.000833531	0.0807307	0.0118691	0.0807307
574	ENSG00000212916	MAP10	4.97648e-05	0.00112777	-1.39045	0.342752	3.82804	0.526446	0.0225322	0.0326218	0.0557871	0.0557871
1612	ENSG00000145040	UCN2	0.00659567	0.0532236	-1.38855	0.511134	2.76627	0.560498	0.0712866	-0.00889237	0.102885	0.102885
1772	ENSG00000173546	CSPG4	0.00918182	0.0673759	-1.38795	0.532759	4.78781	0.565357	0.00839572	0.180826	0.0254883	0.180826
777	ENSG00000180801	ARSJ	0.000305999	0.00511848	-1.3877	0.384387	3.58242	0.492694	0.0329185	0.041521	0.0655837	0.0655837
371	ENSG00000113212	PCDHB7	4.04962e-06	0.000141988	-1.38719	0.300986	4.13851	0.383287	0.015879	0.0116611	0.044516	0.044516
977	ENSG00000100307	CBX7	0.000841278	0.011201	-1.38456	0.414683	3.17286	0.612621	0.0311636	0.0803932	0.0834778	0.0834778
2181	ENSG00000103888	CEMIP	0.0196031	0.116917	-1.37789	0.590389	3.66122	0.632522	0.170013	-0.0590002	0.0623599	0.0623599
543	ENSG00000187140	FOXD3	3.68132e-05	0.000881889	-1.37664	0.333599	3.92574	0.29623	0.0220896	-0.00984864	0.0521026	0.0521026
1726	ENSG00000272031	ANKRD34A	0.00823225	0.0620442	-1.37551	0.520555	1.98558	0.472057	0.0373339	0.111442	0.143318	0.143318
2095	ENSG00000119715	ESRRB	0.0168825	0.104775	-1.37461	0.575327	3.4473	0.592749	0.0508609	0.169807	0.0712823	0.169807
2469	ENSG00000196421	C20orf204	0.028919	0.152316	-1.37347	0.62871	3.50639	0.683418	0.0204087	0.243109	0.0687641	0.243109
1912	ENSG00000205704	LINC00634	0.0120021	0.0816545	-1.37284	0.546496	2.27553	0.490258	0.0711578	0.047872	0.127947	0.127947
717	ENSG00000183770	FOXL2	0.000192515	0.00348779	-1.37276	0.368166	3.66603	0.532983	0.0281988	-0.00533383	0.0621655	0.0621655
1777	ENSG00000153823	PID1	0.00922366	0.0675327	-1.37259	0.527178	3.34562	0.606074	0.0453694	0.139908	0.0757071	0.139908
486	ENSG00000214530	STARD10	1.77476e-05	0.000475022	-1.37227	0.319766	4.19667	0.271264	0.0256174	-0.0247984	0.0425495	0.0425495
1297	ENSG00000275074	NUDT18	0.00282764	0.0283592	-1.37219	0.459561	3.0842	0.357757	0.0532152	-0.0514588	0.0875825	0.0875825
768	ENSG00000183840	GPR39	0.000288511	0.00488666	-1.37174	0.378368	3.66483	0.395387	0.0332276	0.0203699	0.0622141	0.0622141
110	ENSG00000106266	SNX8	9.52132e-11	1.12594e-08	-1.37148	0.211833	5.09848	0.298366	0.0105698	-0.00881699	0.0193455	0.0193455
2614	ENSG00000179168	GGN	0.0348051	0.1732	-1.37147	0.649796	2.78647	0.427731	0.0839034	0.197586	0.101888	0.197586
1311	ENSG00000262904	TMPOP2	0.0029706	0.0294749	-1.36977	0.461082	3.06238	0.445454	0.0531267	0.0882561	0.0886045	0.0886045
444	ENSG00000179388	EGR3	1.04125e-05	0.000304856	-1.36878	0.310492	4.25721	0.269774	0.0237183	0.0158691	0.0405519	0.0405519
434	ENSG00000144583	MARCHF4	8.82669e-06	0.000264557	-1.36296	0.306691	4.12641	0.516882	0.0177755	-0.000534166	0.0449309	0.0449309
859	ENSG00000254656	RTL1	0.000482664	0.00730908	-1.36005	0.389678	4.051	0.569198	0.0186188	0.0826141	0.0475623	0.0826141
1119	ENSG00000180914	OXTR	0.00159556	0.0185478	-1.35918	0.430568	3.23617	0.541406	0.0190799	0.104513	0.0805945	0.104513
1103	ENSG00000144504	ANKMY1	0.00151836	0.0179064	-1.35169	0.426244	5.72222	0.3027	0.0167791	0.104344	0.0116168	0.104344
682	ENSG00000112379	ARFGEF3	0.00013989	0.00266816	-1.35126	0.354813	4.62201	0.437138	0.0100131	0.0739152	0.0296256	0.0739152
40	ENSG00000158427	TMSB15B	1.79154e-16	5.82609e-14	-1.34432	0.163239	6.22407	0.338514	0.00945168	0.00695579	0.00831294	0.00831294
1659	ENSG00000024422	EHD2	0.00727261	0.0570236	-1.34393	0.500699	2.76669	0.398742	0.0642686	0.0548395	0.102865	0.102865
1999	ENSG00000151006	PRSS53	0.0142594	0.0927892	-1.34365	0.54828	3.58489	0.512113	0.0315406	0.168867	0.0654814	0.168867
4343	ENSG00000130775	THEMIS2	0.130961	0.392249	-1.34356	0.889587	4.07999	0.592925	0.078932	0.448645	0.0465414	0.448645
2828	ENSG00000166289	PLEKHF1	0.0439991	0.202383	-1.34325	0.666924	3.29423	0.448708	0.0252142	0.271311	0.077986	0.271311
188	ENSG00000188315	C3orf62	2.58317e-08	1.78734e-06	-1.34312	0.24124	6.09617	0.295189	0.0210153	0.0177826	0.00901439	0.0177826
1904	ENSG00000157578	LCA5L	0.0118837	0.0811889	-1.34295	0.533854	3.46331	0.438739	0.0311442	0.158856	0.0705963	0.158856
449	ENSG00000175344	CHRNA7	1.07369e-05	0.000311059	-1.34279	0.305057	4.50065	0.425859	0.0290299	-0.00520527	0.03301	0.03301
2655	ENSG00000062038	CDH3	0.0366132	0.17936	-1.34187	0.642028	2.93436	0.78475	0.0705825	0.204217	0.0946869	0.204217
1633	ENSG00000102349	KLF8	0.00692474	0.0551604	-1.34125	0.496678	2.7426	1.00966	0.0604013	0.0210558	0.104058	0.104058
3096	ENSG00000161381	PLXDC1	0.0557254	0.234133	-1.34096	0.700908	2.75168	0.480122	0.0543457	0.273169	0.103608	0.273169
1658	ENSG00000205085	FAM71F2	0.00726125	0.0569689	-1.34031	0.499255	3.21532	0.342589	0.0798018	0.0863683	0.0815397	0.0863683
984	ENSG00000171587	DSCAM	0.000890703	0.011727	-1.33972	0.40317	3.35665	0.715318	0.0331426	0.0172424	0.0752215	0.0752215
641	ENSG00000136869	TLR4	0.00010185	0.00206687	-1.33608	0.343805	4.9649	0.493556	0.0249475	0.053854	0.0217289	0.053854
1429	ENSG00000127241	MASP1	0.00411505	0.0374588	-1.329	0.463196	3.02208	0.326153	0.05253	-0.0280709	0.0905034	0.0905034
2217	ENSG00000115232	ITGA4	0.0205601	0.120634	-1.32826	0.573523	4.16274	0.56817	0.022441	0.196845	0.043691	0.196845
9	ENSG00000160877	NACC1	1.40373e-29	2.02886e-26	-1.32804	0.117588	6.5145	0.327311	0.00217503	0.00267283	0.00704286	0.00704286
1345	ENSG00000150540	HNMT	0.0032828	0.0317534	-1.32614	0.451077	3.19382	0.279721	0.053128	0.0269644	0.0825189	0.0825189
1291	ENSG00000109944	JHY	0.00277141	0.0279244	-1.32533	0.442955	4.06796	0.347769	0.0214629	0.109343	0.0469637	0.109343
2100	ENSG00000152433	ZNF547	0.0170214	0.105435	-1.32397	0.554835	2.99876	0.414803	0.0511777	0.15405	0.0916086	0.15405
432	ENSG00000105339	DENND3	8.71161e-06	0.000262316	-1.31958	0.296742	4.67036	0.523305	0.0153684	0.0433353	0.028359	0.0433353
1162	ENSG00000233954	UQCRHL	0.0018674	0.0209046	-1.31829	0.423814	3.31499	0.416282	0.0426835	0.0388958	0.0770622	0.0770622
1646	ENSG00000188051	TMEM221	0.00713909	0.0564188	-1.31774	0.489814	3.90232	0.435746	0.0322418	0.127703	0.0529743	0.127703
1022	ENSG00000147883	CDKN2B	0.00103121	0.0131252	-1.31694	0.401279	3.43065	0.470917	0.0353504	-0.032198	0.0719992	0.0719992
2029	ENSG00000135127	BICDL1	0.0150221	0.0963075	-1.31606	0.541179	3.15315	0.530626	0.0773091	0.117941	0.084384	0.117941
1501	ENSG00000284820	AC068946.2	0.00505296	0.0438201	-1.31599	0.469386	4.19359	0.689408	0.10423	-0.0955489	0.0426525	0.0426525
798	ENSG00000125531	FNDC11	0.000358306	0.00584065	-1.31549	0.368586	3.80871	0.412663	0.0241375	0.066433	0.0565308	0.066433
577	ENSG00000166888	STAT6	5.50253e-05	0.0012405	-1.31539	0.326141	4.42566	0.415066	0.0271854	0.0437266	0.0352372	0.0437266
832	ENSG00000006453	BAIAP2L1	0.000440352	0.00688474	-1.31438	0.373973	3.46982	0.276469	0.0229191	-0.013798	0.0703181	0.0703181
676	ENSG00000240429	LRRFIP1P1	0.000136486	0.00262635	-1.31424	0.344542	3.85212	0.639357	0.0242717	0.0486157	0.0548676	0.0548676
123	ENSG00000093072	ADA2	3.96773e-10	4.16428e-08	-1.31354	0.209989	5.29891	0.370774	0.0130999	0.0116944	0.016297	0.016297
2815	ENSG00000159387	IRX6	0.0430085	0.198741	-1.31247	0.648574	3.40325	0.455219	0.0275403	0.252891	0.0731853	0.252891
1287	ENSG00000172014	ANKRD20A4P	0.00275032	0.0277981	-1.31211	0.438194	3.34798	0.325552	0.0524066	-0.049136	0.075603	0.075603
1260	ENSG00000170684	ZNF296	0.00251523	0.0259927	-1.30975	0.433478	3.26865	0.320744	0.0461378	-0.00668095	0.0791308	0.0791308
2855	ENSG00000175264	CHST1	0.0451544	0.205733	-1.30942	0.653662	3.23569	0.51656	0.0407642	0.244085	0.0806161	0.244085
287	ENSG00000150977	RILPL2	7.15005e-07	3.24069e-05	-1.30786	0.263828	4.75421	0.449969	0.00920468	0.0371986	0.0262793	0.0371986
1117	ENSG00000241749	RPSAP52	0.00157527	0.0183448	-1.30739	0.413671	3.32393	0.335488	0.037417	-0.0222035	0.0766657	0.0766657
1754	ENSG00000153714	LURAP1L	0.00875335	0.0649094	-1.30715	0.498618	2.78526	0.599998	0.0637986	0.0403712	0.101948	0.101948
714	ENSG00000274939	TBC1D3B	0.000190469	0.00346858	-1.30524	0.349805	3.78052	0.417404	0.0239518	0.0388895	0.0576239	0.0576239
2191	ENSG00000282936	AC004706.3	0.0197717	0.11743	-1.30379	0.559409	4.83373	0.608801	0.00905288	0.199573	0.0244472	0.199573
1479	ENSG00000163082	SGPP2	0.00465012	0.0408985	-1.30246	0.46018	3.50411	0.87872	0.0360646	0.105113	0.0688608	0.105113
4350	ENSG00000236829	Z97634.1	0.131412	0.392954	-1.30126	0.862585	3.19267	0.712854	0.0837307	0.412304	0.0825715	0.412304
111	ENSG00000242110	AMACR	1.11274e-10	1.30401e-08	-1.29978	0.201492	5.02889	0.272759	0.00652621	0.000823693	0.0205397	0.0205397
2196	ENSG00000285942	AC018362.3	0.020012	0.118541	-1.29906	0.558465	2.92675	0.59699	0.112869	-0.039815	0.0950528	0.0950528
3177	ENSG00000069399	BCL3	0.0596421	0.244204	-1.29733	0.688813	3.18144	0.605609	0.0575111	0.258797	0.0830848	0.258797
1016	ENSG00000130940	CASZ1	0.000994133	0.012728	-1.2971	0.393994	3.81475	0.351532	0.0471896	-0.0371104	0.0562978	0.0562978
2420	ENSG00000172183	ISG20	0.0272913	0.146642	-1.29447	0.586444	1.72893	1.08304	0.0658199	0.163457	0.157115	0.163457
1322	ENSG00000100314	CABP7	0.00306288	0.0301376	-1.29422	0.437037	3.23538	0.812926	0.0467039	0.0395623	0.0806303	0.0806303
1475	ENSG00000143786	CNIH3	0.00460706	0.0406296	-1.29387	0.456667	3.62001	0.458542	0.0264594	0.11257	0.0640367	0.11257
3324	ENSG00000164023	SGMS2	0.0672212	0.26306	-1.29372	0.706879	2.55624	0.635736	0.0393868	0.293732	0.113429	0.293732
4510	ENSG00000172986	GXYLT2	0.144053	0.415592	-1.29297	0.885071	1.57162	0.584119	0.0882231	0.43401	0.16561	0.43401
792	ENSG00000281763	DHX36	0.000335357	0.00550799	-1.28957	0.359578	5.36794	0.403732	0.0708244	-0.0667122	0.0153732	0.0153732
1108	ENSG00000143028	SYPL2	0.00153796	0.0180558	-1.28867	0.406852	3.87303	0.483959	0.0562774	0.0223771	0.054075	0.054075
985	ENSG00000188848	BEND4	0.00088772	0.011727	-1.28647	0.387039	4.43054	0.418442	0.0177577	0.0821084	0.0350893	0.0821084
761	ENSG00000144802	NFKBIZ	0.000278298	0.00476846	-1.2845	0.353397	3.76307	0.499067	0.0249543	0.0460285	0.0583055	0.0583055
1956	ENSG00000184185	KCNJ12	0.0132322	0.0879983	-1.28203	0.517479	4.41902	0.542696	0.0164621	0.162061	0.0354388	0.162061
643	ENSG00000152785	BMP3	0.000102535	0.0020743	-1.28134	0.32986	3.91141	0.437361	0.0199032	0.0364364	0.052635	0.052635
106	ENSG00000129347	KRI1	6.95007e-11	8.52892e-09	-1.28095	0.196413	5.44524	0.272055	0.011304	-0.00265973	0.0144148	0.0144148
781	ENSG00000145687	SSBP2	0.00031106	0.00518087	-1.28003	0.354981	7.47971	0.458511	0.00128698	0.0827208	0.00508381	0.0827208
2344	ENSG00000095587	TLL2	0.0250901	0.139237	-1.27698	0.570076	4.02764	0.32918	0.0184478	0.19821	0.0483933	0.19821
1219	ENSG00000184221	OLIG1	0.00223848	0.0238869	-1.27592	0.417428	3.80747	0.250612	0.0595855	-0.0216192	0.0565786	0.0565786
425	ENSG00000137573	SULF1	8.10632e-06	0.000247528	-1.27296	0.285266	4.69562	0.288994	0.0154379	0.0388132	0.0277169	0.0388132
1584	ENSG00000102934	PLLP	0.00617844	0.0507675	-1.27288	0.464868	2.57837	0.342542	0.0317643	-0.0166899	0.112304	0.112304
1868	ENSG00000104313	EYA1	0.0109649	0.0763554	-1.27271	0.500315	5.45159	0.459491	0.0169449	0.149932	0.0143397	0.149932
286	ENSG00000183426	NPIPA1	6.99243e-07	3.18033e-05	-1.27269	0.25651	5.54987	0.509572	0.00622319	0.0376417	0.0132436	0.0376417
911	ENSG00000244560	AC004890.2	0.00062393	0.00890898	-1.27268	0.372021	3.762	0.622613	0.0339194	-0.0150504	0.0583472	0.0583472
952	ENSG00000196358	NTNG2	0.00077178	0.0105268	-1.27184	0.378218	4.52915	0.450621	0.0443377	0.051028	0.0321897	0.051028
2415	ENSG00000167306	MYO5B	0.0271179	0.146066	-1.27065	0.575003	1.97603	0.545822	0.0765903	-0.0647052	0.143829	0.143829
583	ENSG00000159674	SPON2	5.95124e-05	0.00132785	-1.27038	0.316429	3.91054	0.406977	0.0134443	0.0533074	0.0526676	0.0533074
2366	ENSG00000146285	SCML4	0.0257814	0.141683	-1.26786	0.568677	3.45976	0.489052	0.0212978	0.194298	0.070748	0.194298
1359	ENSG00000180044	C3orf80	0.00343563	0.0329307	-1.26531	0.432467	3.64598	0.402203	0.0224765	0.102209	0.0629776	0.102209
1643	ENSG00000082438	COBLL1	0.00704572	0.0557825	-1.26497	0.469432	3.84646	0.441827	0.0180802	0.128831	0.055083	0.128831
1144	ENSG00000173175	ADCY5	0.00174609	0.0198628	-1.26369	0.403694	3.67427	0.236465	0.0468124	-0.00333602	0.0618333	0.0618333
1792	ENSG00000178821	TMEM52	0.0094854	0.0688538	-1.26364	0.48713	3.05142	0.555199	0.0690777	-0.0220009	0.0891194	0.0891194
988	ENSG00000177694	NAALADL2	0.00088963	0.011727	-1.26075	0.379368	3.61185	0.372631	0.0315756	-0.00296612	0.0643709	0.0643709
2071	ENSG00000166292	TMEM100	0.0162286	0.101943	-1.26047	0.52438	2.31402	0.282997	0.0573843	-0.0220771	0.125932	0.125932
456	ENSG00000236250	STK19	1.18773e-05	0.000338816	-1.26038	0.287769	4.79644	0.495514	0.0299182	0.00980046	0.0252892	0.0252892
2127	ENSG00000143450	OAZ3	0.0179939	0.110044	-1.26009	0.532642	2.53852	0.502597	0.0748059	0.088497	0.114332	0.114332
1191	ENSG00000205832	C16orf96	0.00198468	0.0216765	-1.26007	0.407457	3.34304	0.260635	0.0348602	-0.0150401	0.0758206	0.0758206
1014	ENSG00000072041	SLC6A15	0.000989825	0.0126854	-1.25974	0.382503	3.86199	0.26345	0.0430462	0.0187786	0.0544927	0.0544927
1657	ENSG00000187479	C11orf96	0.00725511	0.056955	-1.25885	0.468863	3.12189	0.394133	0.0607263	-0.0507714	0.0858284	0.0858284
1818	ENSG00000188659	SAXO2	0.0100395	0.0718337	-1.25793	0.488617	3.50029	0.261953	0.0901422	-0.0868273	0.0690224	0.0690224
2964	ENSG00000196542	SPTSSB	0.0496401	0.217854	-1.25651	0.64008	2.50715	0.449634	0.106334	0.1668	0.115936	0.1668
2263	ENSG00000269001	AC092070.2	0.0221764	0.12736	-1.25318	0.54788	1.7218	0.271367	0.0426152	0.00939259	0.1575	0.1575
4194	ENSG00000161180	CCDC116	0.120501	0.373523	-1.25316	0.807096	3.53395	0.922776	0.0529318	0.381338	0.0676037	0.381338
2348	ENSG00000179598	PLD6	0.0252224	0.139733	-1.25285	0.559811	3.45307	0.668604	0.0340444	0.174881	0.0710346	0.174881
296	ENSG00000198208	RPS6KL1	8.53687e-07	3.75161e-05	-1.25221	0.254376	5.14773	0.338966	0.0245918	0.0180015	0.0185461	0.0185461
1532	ENSG00000239389	PCDHA13	0.00545528	0.0463026	-1.25209	0.45058	4.68644	0.660565	0.0318753	0.103473	0.0279486	0.103473
877	ENSG00000096696	DSP	0.000520246	0.00771649	-1.24996	0.360207	5.60693	0.449829	0.0153077	0.0711917	0.0126647	0.0711917
2790	ENSG00000156042	CFAP70	0.0419258	0.195415	-1.2486	0.613789	2.65662	0.843096	0.0611495	0.190008	0.108351	0.190008
1683	ENSG00000273780	ARHGAP23	0.00760021	0.0587108	-1.24717	0.467221	3.68704	0.464023	0.0288786	0.116651	0.06132	0.116651
1168	ENSG00000078725	BRINP1	0.00189239	0.0210575	-1.24513	0.400799	3.49313	0.363477	0.0226142	0.0844789	0.0693258	0.0844789
1677	ENSG00000279643	TAMM41	0.00755084	0.0585696	-1.24512	0.466072	4.02384	0.274282	0.0962865	0.0244913	0.0485288	0.0485288
1963	ENSG00000102057	KCND1	0.0134905	0.0893506	-1.24465	0.503793	4.08495	0.581255	0.0965407	0.072664	0.0463682	0.072664
3371	ENSG00000164099	PRSS12	0.0700338	0.270246	-1.24434	0.686837	2.66821	0.587975	0.0283974	0.286099	0.10777	0.286099
4909	ENSG00000153930	ANKFN1	0.171195	0.453636	-1.24386	0.909002	3.44069	0.643481	0.0361976	0.514659	0.0715664	0.514659
854	ENSG00000105321	CCDC9	0.00047667	0.00725207	-1.24335	0.3559	3.68898	0.45633	0.0160657	0.0683775	0.0612419	0.0683775
895	ENSG00000147889	CDKN2A	0.000558743	0.00812081	-1.24305	0.360213	4.63328	0.325053	0.0140841	0.072418	0.0293261	0.072418
1355	ENSG00000178104	PDE4DIP	0.00342461	0.0328762	-1.24216	0.424407	5.47923	0.321781	0.00654275	0.113538	0.0140186	0.113538
414	ENSG00000250120	PCDHA10	7.24396e-06	0.000227607	-1.24092	0.276596	4.96784	0.260568	0.0293313	0.00723487	0.0216723	0.0216723
2230	ENSG00000150873	C2orf50	0.0209631	0.122232	-1.24072	0.537422	3.71148	0.467629	0.0135137	0.179035	0.0603429	0.179035
3562	ENSG00000280330	CTBP2P10	0.0805576	0.294187	-1.23941	0.709264	4.12599	0.474804	0.0176707	0.317699	0.0449452	0.317699
2299	ENSG00000228451	SDAD1P1	0.0236219	0.133655	-1.23831	0.547146	3.30947	0.743973	0.0371934	0.162386	0.0773074	0.162386
1478	ENSG00000234704	BRD2	0.00464897	0.0408985	-1.23768	0.437282	7.63121	0.33012	0.00908867	0.118388	0.00494648	0.118388
15	ENSG00000274474	YWHAE	8.04345e-23	6.97528e-20	-1.23475	0.125561	7.22997	0.222603	0.00362898	0.00688137	0.00537529	0.00688137
1961	ENSG00000259151	CAP2P1	0.0134528	0.0892374	-1.23329	0.498993	2.81441	0.450468	0.0618002	0.104196	0.100514	0.104196
1387	ENSG00000142621	FHAD1	0.00362578	0.0340045	-1.23302	0.423862	3.60718	0.569079	0.0382322	0.0815405	0.0645626	0.0815405
998	ENSG00000171827	ZNF570	0.000924421	0.012049	-1.23295	0.372203	3.68119	0.481075	0.0153186	0.0770382	0.0615548	0.0770382
2277	ENSG00000214189	ZNF788P	0.0225826	0.12901	-1.23069	0.539676	3.33287	0.452676	0.0354121	0.158754	0.0762698	0.158754
5651	ENSG00000162241	SLC25A45	0.230731	0.531145	-1.23038	1.02662	2.38405	0.72306	0.0901859	0.612442	0.122284	0.612442
1062	ENSG00000283809	AC007326.4	0.00128327	0.0157182	-1.23014	0.382068	6.0037	0.441437	0.00236521	0.0949523	0.00957428	0.0949523
2456	ENSG00000130226	DPP6	0.0283573	0.150241	-1.22898	0.56059	3.93884	0.648411	0.0177368	0.19177	0.0516179	0.19177
1708	ENSG00000140961	OSGIN1	0.00807031	0.0614629	-1.22857	0.463765	3.67243	0.585427	0.0260251	0.11736	0.0619074	0.11736
14	ENSG00000008853	RHOBTB2	2.98039e-23	2.76921e-20	-1.22734	0.123558	6.3898	0.251891	0.0026445	-0.00188417	0.00753315	0.00753315
150	ENSG00000047249	ATP6V1H	2.46791e-09	2.14017e-07	-1.2265	0.205666	5.98387	0.271493	0.00403128	0.0241677	0.00970007	0.0241677
1717	ENSG00000165805	C12orf50	0.0081502	0.0616741	-1.22594	0.463358	5.76716	0.658014	0.00127693	0.141857	0.0112472	0.141857
2114	ENSG00000163762	TM4SF18	0.0174292	0.107246	-1.22401	0.514827	2.63743	0.32981	0.067381	0.0179453	0.109317	0.109317
625	ENSG00000154080	CHST9	9.00931e-05	0.00187449	-1.22381	0.312529	4.07684	0.268536	0.0184643	-0.000217857	0.0466519	0.0466519
2750	ENSG00000154016	GRAP	0.04013	0.189822	-1.22358	0.596167	1.91281	0.720038	0.0897262	0.109966	0.147217	0.147217
2	ENSG00000145907	G3BP1	4.92609e-45	3.20393e-41	-1.22302	0.0868522	8.40169	0.276972	0.000587392	0.00402847	0.00444148	0.00444148
1755	ENSG00000179869	ABCA13	0.00875738	0.0649094	-1.22276	0.466457	3.55504	0.422312	0.0376015	0.107453	0.0667213	0.107453
1783	ENSG00000251192	ZNF674	0.0093463	0.0681866	-1.22171	0.470046	2.82073	0.314751	0.0470915	0.0366337	0.100204	0.100204
4508	ENSG00000276358	PLEKHM1	0.14409	0.415592	-1.21993	0.835153	4.11284	0.507037	0.0658239	0.399163	0.0453989	0.399163
1255	ENSG00000211454	AKR7L	0.00249941	0.0258981	-1.21992	0.403492	3.41529	0.277633	0.0358743	0.0523581	0.0726628	0.0726628
107	ENSG00000099956	SMARCB1	7.80118e-11	9.4839e-09	-1.21938	0.18747	7.83631	0.289562	0.00781786	0.0156121	0.00478168	0.0156121
1543	ENSG00000123104	ITPR2	0.00562498	0.0474205	-1.21823	0.439971	3.08394	0.330144	0.0414549	-0.0381453	0.0875948	0.0875948
1248	ENSG00000172985	SH3RF3	0.002436	0.0254012	-1.21806	0.401843	4.15564	0.451879	0.0160755	0.0915761	0.0439318	0.0915761
2271	ENSG00000164867	NOS3	0.0223841	0.128234	-1.21716	0.532956	3.02955	1.04291	0.0853723	0.103989	0.0901499	0.103989
1206	ENSG00000173013	CCDC96	0.00210961	0.0227544	-1.21605	0.395546	3.94171	0.436499	0.021279	0.0830252	0.0515119	0.0830252
2811	ENSG00000171962	DRC3	0.0427484	0.197841	-1.21504	0.599674	2.47012	0.346731	0.0718998	0.16784	0.117836	0.16784
3424	ENSG00000218823	PAPOLB	0.072535	0.275404	-1.21456	0.676356	3.77136	0.455637	0.0241589	0.280812	0.0579814	0.280812
2341	ENSG00000035664	DAPK2	0.0250435	0.139097	-1.21361	0.541613	3.1017	0.477997	0.0595456	0.136017	0.0867664	0.136017
2130	ENSG00000276876	MYT1	0.018119	0.110584	-1.21179	0.51278	4.96858	0.272255	0.0343859	0.14091	0.0216581	0.14091
10	ENSG00000111300	NAA25	9.0597e-28	1.17849e-24	-1.21146	0.11092	8.10479	0.25661	0.00360265	-0.00229848	0.00459957	0.00459957
2495	ENSG00000002587	HS3ST1	0.0300504	0.156474	-1.21116	0.558286	1.66839	0.448321	0.0474057	0.0587837	0.160383	0.160383
3915	ENSG00000156463	SH3RF2	0.100897	0.335242	-1.20908	0.737013	3.02352	0.619545	0.0519025	0.310223	0.0904349	0.310223
521	ENSG00000072682	P4HA2	2.95858e-05	0.000738031	-1.20877	0.289413	4.08392	0.287014	0.00943601	-0.000749708	0.0464041	0.0464041
3372	ENSG00000123240	OPTN	0.0700967	0.270408	-1.20873	0.667335	4.61685	0.341863	0.0552128	0.241678	0.0297635	0.241678
1432	ENSG00000138769	CDKL2	0.00415054	0.0376501	-1.20778	0.421344	4.05046	0.379626	0.0707722	-0.0636399	0.0475816	0.0475816
66	ENSG00000126822	PLEKHG3	1.46406e-13	2.84586e-11	-1.20767	0.163411	6.68118	0.311443	0.00694934	0.0108528	0.00651304	0.0108528
1007	ENSG00000154678	PDE1C	0.000971718	0.0125522	-1.20683	0.365861	3.7052	0.372307	0.0286426	0.029995	0.0605936	0.0605936
1312	ENSG00000081818	PCDHB4	0.00298196	0.0295651	-1.20544	0.405929	3.79803	0.485955	0.0341059	0.0757463	0.0569437	0.0757463
3118	ENSG00000185823	NPAP1	0.0570938	0.238178	-1.20476	0.633219	4.15202	0.73513	0.0180908	0.24922	0.0440548	0.24922
1743	ENSG00000286025	FAM246C	0.00851419	0.0634804	-1.20395	0.457607	3.6178	0.316583	0.0281191	0.111484	0.0641271	0.111484
1042	ENSG00000274577	LHX1	0.00116299	0.0145185	-1.20381	0.370655	3.93441	0.344425	0.0398087	-0.00688627	0.0517814	0.0517814
1048	ENSG00000206140	TMEM191C	0.00119513	0.0148342	-1.20314	0.371335	3.79359	0.421427	0.0348105	0.0131345	0.057116	0.057116
631	ENSG00000145990	GFOD1	9.56687e-05	0.00196908	-1.20091	0.307821	4.07732	0.336995	0.0165343	0.0379053	0.0466351	0.0466351
29	ENSG00000110497	AMBRA1	3.26735e-19	1.46558e-16	-1.20017	0.133958	6.78176	0.261318	0.00571451	0.00450709	0.0062486	0.0062486
148	ENSG00000154122	ANKH	2.27462e-09	1.99921e-07	-1.2001	0.200791	5.03275	0.228309	0.00640725	0.0188564	0.0204709	0.0204709
2212	ENSG00000113790	EHHADH	0.0204817	0.120461	-1.20008	0.517857	2.72965	0.460155	0.0274283	0.151355	0.104701	0.151355
359	ENSG00000149927	DOC2A	3.41776e-06	0.000123839	-1.20008	0.258417	4.5641	0.311737	0.0133147	-0.00239233	0.031205	0.031205
1318	ENSG00000227460	SYNGAP1	0.00301997	0.0298056	-1.19848	0.404114	6.64733	0.331901	0.02042	0.0884523	0.00661039	0.0884523
1955	ENSG00000154358	OBSCN	0.0131691	0.0876237	-1.19837	0.483378	5.91948	0.350292	0.0146719	0.141098	0.0101248	0.141098
999	ENSG00000173442	EHBP1L1	0.000927296	0.0120743	-1.1978	0.361685	3.71432	0.39695	0.0269807	-0.00233621	0.0602302	0.0602302
1917	ENSG00000143429	LSP1P4	0.0120708	0.0818225	-1.19663	0.476731	4.22367	0.417346	0.0617727	0.0897424	0.0416524	0.0897424
36	ENSG00000113645	WWC1	8.61384e-18	3.11247e-15	-1.19605	0.139219	6.21057	0.208206	0.0045384	-0.00214317	0.00838292	0.00838292
2081	ENSG00000137959	IFI44L	0.0164151	0.102608	-1.19578	0.498334	2.90398	0.558301	0.0575514	0.108006	0.0961514	0.108006
1447	ENSG00000185666	SYN3	0.00430394	0.0386108	-1.1912	0.417237	3.46146	0.381175	0.0453826	0.0277344	0.0706753	0.0706753
419	ENSG00000275031	METRNL	7.74042e-06	0.000240304	-1.19061	0.266223	5.06215	0.225874	0.0255297	0.02172	0.0199568	0.02172
1433	ENSG00000130528	HRC	0.00414652	0.0376501	-1.19037	0.415227	3.56573	0.39407	0.0232442	0.0916982	0.0662763	0.0916982
3343	ENSG00000144821	MYH15	0.0684072	0.26618	-1.19004	0.653039	2.28505	0.532446	0.0986142	0.185693	0.127448	0.185693
578	ENSG00000151025	GPR158	5.52553e-05	0.00124353	-1.18934	0.294959	4.68323	0.41639	0.0248669	0.0331338	0.0280302	0.0331338
1767	ENSG00000145819	ARHGAP26	0.00905075	0.0666283	-1.18904	0.45555	3.85091	0.334824	0.0189737	0.119377	0.0549134	0.119377
1631	ENSG00000118515	SGK1	0.00688101	0.0548793	-1.18851	0.439772	3.35735	0.29542	0.0537423	-0.0285932	0.0751907	0.0751907
4820	ENSG00000253767	PCDHGA8	0.163944	0.442354	-1.18652	0.85243	3.9624	0.75605	0.0378322	0.446592	0.0507522	0.446592
844	ENSG00000113083	LOX	0.00046414	0.00714501	-1.1835	0.338081	3.69487	0.23777	0.0151933	0.0117151	0.0610061	0.0610061
1118	ENSG00000198785	GRIN3A	0.00158352	0.0184243	-1.18343	0.37463	3.37711	0.518707	0.0192409	0.00540435	0.0743244	0.0743244
700	ENSG00000187553	CYP26C1	0.000169271	0.00314553	-1.18334	0.31464	4.11302	0.408019	0.020606	0.0352927	0.0453927	0.0453927
1243	ENSG00000276794	AC108108.1	0.00241445	0.0252524	-1.18306	0.389953	4.62935	0.45341	0.00658474	0.094791	0.0294302	0.094791
47	ENSG00000088766	CRLS1	2.22976e-15	6.17121e-13	-1.18284	0.1492	5.73609	0.199923	0.00333988	-0.00120646	0.0115006	0.0115006
1616	ENSG00000112796	ENPP5	0.00666755	0.0536705	-1.18211	0.43572	3.74822	0.288906	0.0676791	-0.0127466	0.0588888	0.0588888
1628	ENSG00000242779	ZNF702P	0.00678692	0.0542286	-1.18092	0.436228	3.24241	0.260749	0.0465506	0.0442186	0.0803126	0.0803126
783	ENSG00000110013	SIAE	0.000319796	0.00531279	-1.18052	0.328039	5.41059	0.221081	0.00757112	0.0641684	0.0148345	0.0641684
1759	ENSG00000167604	NFKBID	0.00889072	0.0657478	-1.1804	0.451183	3.83173	0.273453	0.0603585	0.0753524	0.0556457	0.0753524
1225	ENSG00000244617	ASPRV1	0.00227594	0.0241677	-1.17877	0.386274	3.50121	0.401617	0.0304882	0.0344457	0.0689833	0.0689833
113	ENSG00000145388	METTL14	1.25382e-10	1.44334e-08	-1.17769	0.18308	5.55184	0.298815	0.00912255	-0.00658459	0.013223	0.013223
756	ENSG00000253626	EIF5AL1	0.000270528	0.0046548	-1.17733	0.323265	3.99304	0.336157	0.0200297	0.0397813	0.0496372	0.0496372
2954	ENSG00000260428	SCX	0.0491519	0.216549	-1.17726	0.598421	2.98214	0.434752	0.0570484	0.18169	0.0923994	0.18169
1141	ENSG00000118503	TNFAIP3	0.00173556	0.0197863	-1.17693	0.375763	4.42878	0.335434	0.0589892	-0.0066867	0.0351425	0.0351425
1300	ENSG00000107821	KAZALD1	0.00286028	0.0286204	-1.17607	0.394342	3.18718	0.398414	0.0208481	0.0460342	0.0828224	0.0828224
1568	ENSG00000033122	LRRC7	0.00597079	0.0495332	-1.17598	0.427724	3.1111	0.389711	0.0356362	0.0200467	0.0863292	0.0863292
2384	ENSG00000274392	AC093724.1	0.0263329	0.143625	-1.17207	0.527657	3.56953	0.301988	0.119496	0.0282734	0.0661182	0.0661182
2315	ENSG00000164362	TERT	0.0241065	0.135455	-1.17134	0.519342	4.849	0.455665	0.0236692	0.156142	0.0241114	0.156142
3579	ENSG00000225192	ZNF33BP1	0.0816184	0.296562	-1.17034	0.672078	2.6923	0.355307	0.0703947	0.230732	0.106563	0.230732
2721	ENSG00000158089	GALNT14	0.0388461	0.185685	-1.16925	0.566002	2.61242	0.254117	0.102993	0.0538969	0.110579	0.110579
1957	ENSG00000259706	HSP90B2P	0.0133105	0.0884735	-1.16822	0.471941	2.98492	0.573319	0.0562189	-0.00664396	0.092267	0.092267
1882	ENSG00000248483	POU5F2	0.0112275	0.0776019	-1.16548	0.459656	4.40684	0.622837	0.0132769	0.127579	0.0358109	0.127579
215	ENSG00000118690	ARMC2	1.05422e-07	6.37828e-06	-1.1654	0.219179	4.89233	0.247113	0.00883996	-0.000355209	0.0231862	0.0231862
2487	ENSG00000163359	COL6A3	0.0295884	0.154846	-1.16489	0.535446	6.19914	0.416295	0.0126355	0.1785	0.0084429	0.1785
276	ENSG00000140386	SCAPER	5.83171e-07	2.74851e-05	-1.16418	0.23299	5.04752	0.217414	0.0159794	-0.00866501	0.0202103	0.0202103
48	ENSG00000185104	FAF1	2.31289e-15	6.26793e-13	-1.16409	0.14692	6.40968	0.295089	0.00694097	0.00146572	0.00744945	0.00744945
1092	ENSG00000188933	USP32P1	0.00143977	0.0171507	-1.16364	0.365173	3.77304	0.634742	0.0309852	0.029439	0.0579155	0.0579155
1241	ENSG00000163975	MELTF	0.00237289	0.0248723	-1.16269	0.382576	3.69972	0.451958	0.0112916	0.0862846	0.0608124	0.0862846
165	ENSG00000126217	MCF2L	4.96886e-09	3.91727e-07	-1.16226	0.198738	5.23523	0.233054	0.00912458	0.0019855	0.0172066	0.0172066
1768	ENSG00000123901	GPR83	0.0090982	0.0669397	-1.16134	0.445239	3.12214	0.387806	0.0463416	0.0240294	0.0858168	0.0858168
356	ENSG00000154553	PDLIM3	3.2891e-06	0.000120182	-1.16062	0.249494	4.90695	0.221304	0.0186148	0.0125658	0.0228833	0.0228833
1065	ENSG00000188596	CFAP54	0.0013019	0.0159015	-1.16029	0.360837	5.07937	0.362584	0.0347486	0.0520537	0.0196644	0.0520537
5828	ENSG00000100490	CDKL1	0.246834	0.55093	-1.15971	1.00141	3.38343	0.695059	0.126957	0.541597	0.0740483	0.541597
4318	ENSG00000109771	LRP2BP	0.128844	0.388144	-1.15957	0.763541	3.10503	0.781335	0.0460713	0.342592	0.0866117	0.342592
1386	ENSG00000217929	CICP18	0.00362266	0.0339996	-1.15947	0.398544	3.72848	0.605648	0.0402367	0.0656548	0.0596681	0.0656548
2729	ENSG00000223509	AC135983.2	0.0391602	0.186613	-1.15824	0.561571	2.51816	0.468267	0.0470792	0.163162	0.115372	0.163162
849	ENSG00000162924	REL	0.000469762	0.00719749	-1.15466	0.330144	8.10026	0.397951	0.000359255	0.0723043	0.00460233	0.0723043
261	ENSG00000167723	TRPV3	4.46501e-07	2.22532e-05	-1.15111	0.228034	5.13633	0.401325	0.0110937	0.0235728	0.0187282	0.0235728
1948	ENSG00000041880	PARP3	0.0129034	0.0861641	-1.15021	0.462595	3.78473	0.503367	0.0250672	0.117596	0.0574599	0.117596
666	ENSG00000008056	SYN1	0.000129977	0.00253337	-1.14946	0.300396	4.68326	0.255304	0.0121117	0.0480466	0.0280294	0.0480466
3643	ENSG00000157782	CABP1	0.0857471	0.306221	-1.149	0.668693	3.65878	0.455694	0.020543	0.277557	0.0624584	0.277557
427	ENSG00000108821	COL1A1	8.19707e-06	0.000249713	-1.14873	0.257564	4.34113	0.34088	0.00636993	0.0152884	0.0378563	0.0378563
2087	ENSG00000165309	ARMC3	0.0166263	0.103592	-1.14846	0.47955	3.02415	0.256086	0.0629065	-0.000968111	0.0904055	0.0904055
1737	ENSG00000001460	STPG1	0.00842331	0.0630802	-1.14845	0.43591	3.92638	0.507701	0.0221868	0.104491	0.0520788	0.104491
1864	ENSG00000260092	AC009163.3	0.0108802	0.0758871	-1.14804	0.450825	3.84043	0.32175	0.0419113	0.0935839	0.0553131	0.0935839
2720	ENSG00000185710	SMG1P4	0.0388643	0.185685	-1.14801	0.55577	5.5385	0.287495	0.0655439	0.140376	0.013364	0.140376
1091	ENSG00000170667	RASA4B	0.00143958	0.0171507	-1.14782	0.360201	5.55375	0.214809	0.01489	0.0716067	0.013203	0.0716067
669	ENSG00000103174	NAGPA	0.000130489	0.00253723	-1.14743	0.29994	4.15147	0.446109	0.0159023	0.0331671	0.0440739	0.0440739
5279	ENSG00000277101	ARHGEF26	0.198946	0.490224	-1.14687	0.89281	6.45932	0.439078	0.0371428	0.494264	0.00724962	0.494264
3440	ENSG00000282534	IMPDH1P5	0.073373	0.277452	-1.14619	0.640147	3.10858	0.541574	0.0542686	0.218924	0.0864462	0.218924
2137	ENSG00000139832	RAB20	0.0182343	0.110941	-1.14618	0.4855	2.97074	0.249251	0.0641967	0.00854975	0.0929434	0.0929434
757	ENSG00000076555	ACACB	0.00027189	0.00467205	-1.14489	0.314468	4.72172	0.360003	0.0224659	0.0434609	0.0270674	0.0434609
211	ENSG00000004766	VPS50	8.54292e-08	5.26665e-06	-1.14288	0.213411	5.3427	0.235969	0.0146594	0.00518613	0.0157035	0.0157035
554	ENSG00000026559	KCNG1	4.08096e-05	0.000957193	-1.1392	0.27766	4.28069	0.416822	0.0116073	0.0194439	0.0397894	0.0397894
2514	ENSG00000282249	AC254962.1	0.0304753	0.157686	-1.13888	0.52632	3.58677	0.343672	0.0560798	0.128595	0.0654039	0.128595
1764	ENSG00000198108	CHSY3	0.0090173	0.0664949	-1.13869	0.436045	3.03548	0.405795	0.0368866	-0.00397569	0.0898704	0.0898704
3427	ENSG00000182621	PLCB1	0.0727337	0.275926	-1.13718	0.633702	5.0787	0.501861	0.0206016	0.247117	0.0196756	0.247117
33	ENSG00000253276	CCDC71L	1.53172e-18	6.03775e-16	-1.13669	0.129356	6.68878	0.194402	0.00466348	0.00385787	0.00649182	0.00649182
801	ENSG00000187664	HAPLN4	0.000364015	0.0059115	-1.13619	0.318718	4.81495	0.452212	0.0428532	0.00692894	0.0248675	0.0248675
3355	ENSG00000162552	WNT4	0.0692028	0.268313	-1.13539	0.62484	2.28262	0.486397	0.0560007	0.204282	0.127575	0.204282
1435	ENSG00000214076	CPSF1P1	0.00416412	0.0377363	-1.13296	0.395385	4.02566	0.261609	0.0181273	0.0860922	0.0484641	0.0860922
3872	ENSG00000270955	AC135731.2	0.0987671	0.331809	-1.13229	0.685877	2.98953	0.449904	0.221571	0.0175586	0.0920475	0.0920475
65	ENSG00000116161	CACYBP	1.20639e-13	2.41426e-11	-1.13206	0.152649	7.10555	0.228142	0.00649646	0.00903799	0.00556904	0.00903799
2806	ENSG00000148488	ST8SIA6	0.0426226	0.197448	-1.13127	0.557992	2.09714	0.383911	0.0702013	-0.031236	0.137369	0.137369
823	ENSG00000136895	GARNL3	0.000425419	0.00671895	-1.1309	0.320933	4.2105	0.223069	0.0265768	0.0198642	0.0420886	0.0420886
3180	ENSG00000237973	MTCO1P12	0.059778	0.244526	-1.12973	0.600147	3.63534	0.764073	0.0331485	0.206969	0.0634105	0.206969
4442	ENSG00000133124	IRS4	0.138952	0.406908	-1.12924	0.763153	3.44824	0.536271	0.0341224	0.354146	0.0712421	0.354146
1932	ENSG00000110090	CPT1A	0.0124022	0.0835183	-1.12887	0.451458	2.89326	0.20381	0.0392061	-0.033986	0.0966698	0.0966698
8643	ENSG00000278535	DHRS11	0.519509	0.78191	-1.12788	1.75109	4.61132	0.709494	2.0143	-1.04062	0.0299121	0.0299121
50	ENSG00000204160	ZDHHC18	2.53383e-15	6.592e-13	-1.12524	0.142221	6.30246	0.248443	0.00555863	-0.00538994	0.00792585	0.00792585
2513	ENSG00000117266	CDK18	0.0304468	0.157601	-1.12451	0.519588	4.11118	0.416908	0.0267485	0.153233	0.0454562	0.153233
5180	ENSG00000170537	TMC7	0.191186	0.480162	-1.12339	0.859463	4.81033	0.38019	0.0328194	0.459631	0.0249722	0.459631
1976	ENSG00000128342	LIF	0.0137323	0.0903998	-1.12298	0.45572	4.26191	0.242536	0.0980549	-0.0563805	0.0403987	0.0403987
5836	ENSG00000276141	WHAMMP3	0.247338	0.551256	-1.12235	0.970183	3.90145	0.818331	0.0955137	0.53199	0.053007	0.53199
1694	ENSG00000285222	GCNT2	0.0077825	0.0597608	-1.12104	0.421227	4.70512	0.222812	0.0367269	0.0815611	0.0274787	0.0815611
1623	ENSG00000134817	APLNR	0.00676066	0.0541519	-1.12027	0.413625	4.62957	0.303855	0.00984493	0.104212	0.0294244	0.104212
1251	ENSG00000156113	KCNMA1	0.00246792	0.0256616	-1.11881	0.36958	6.41811	0.452599	0.00596181	0.0850978	0.00741458	0.0850978
1451	ENSG00000125347	IRF1	0.0043128	0.038637	-1.11861	0.391899	3.69795	0.3394	0.0415067	0.0558511	0.0608831	0.0608831
1981	ENSG00000163735	CXCL5	0.0139285	0.091414	-1.1181	0.454679	3.12648	0.634922	0.0522064	-0.00237117	0.0856156	0.0856156
285	ENSG00000163050	COQ8A	6.87875e-07	3.13961e-05	-1.11769	0.225125	5.75617	0.242643	0.0224517	-0.00758223	0.0113358	0.0113358
2882	ENSG00000204961	PCDHA9	0.0462454	0.208734	-1.11762	0.56073	4.76342	0.541103	0.03221	0.177402	0.0260601	0.177402
3351	ENSG00000057704	TMCC3	0.0689708	0.267733	-1.11674	0.614063	4.16757	0.294949	0.0576693	0.193713	0.0435277	0.193713
114	ENSG00000125037	EMC3	1.31197e-10	1.49703e-08	-1.11636	0.173732	5.96908	0.275358	0.00607937	0.0140424	0.00979542	0.0140424
1816	ENSG00000119946	CNNM1	0.0100149	0.0717561	-1.11577	0.433254	4.1442	0.368355	0.0346677	0.0904718	0.0443216	0.0904718
2457	ENSG00000114626	ABTB1	0.0283781	0.150241	-1.11567	0.50897	3.93076	0.359117	0.0426429	0.130057	0.0519165	0.130057
3871	ENSG00000142632	ARHGEF19	0.098717	0.331726	-1.11506	0.67534	3.89148	0.340414	0.0386221	0.265434	0.0533805	0.265434
325	ENSG00000169918	OTUD7A	1.56887e-06	6.27932e-05	-1.11391	0.231956	4.93638	0.289951	0.00895973	0.0269094	0.0222878	0.0269094
2506	ENSG00000188687	SLC4A5	0.0302307	0.156973	-1.1139	0.514015	4.34405	0.313568	0.138377	0.0222765	0.0377639	0.0377639
1200	ENSG00000184985	SORCS2	0.00209723	0.0226689	-1.1124	0.361626	4.40516	0.217881	0.05132	-0.0404835	0.0358624	0.0358624
1539	ENSG00000148826	NKX6-2	0.0055626	0.0470165	-1.11232	0.401195	3.63087	0.234552	0.0437122	0.038188	0.0635927	0.0635927
1696	ENSG00000274768	CISD3	0.00788422	0.0604389	-1.11224	0.418609	4.12284	0.303736	0.0717686	-0.0199013	0.0450537	0.0450537
1678	ENSG00000185052	SLC24A3	0.00757187	0.0586482	-1.11171	0.416281	3.31288	0.297814	0.0383709	-0.0350143	0.0771557	0.0771557
2350	ENSG00000175874	CREG2	0.025308	0.140088	-1.11102	0.496731	2.68724	0.603802	0.0576781	-0.0539677	0.106816	0.106816
225	ENSG00000259431	THTPA	1.5536e-07	8.98188e-06	-1.11083	0.211745	5.48969	0.244628	0.0130505	0.0168402	0.0138998	0.0168402
2279	ENSG00000226864	ATE1-AS1	0.0226982	0.129556	-1.10872	0.486605	2.74949	0.233042	0.0541399	-0.0103768	0.103716	0.103716
1436	ENSG00000158955	WNT9B	0.00416584	0.0377363	-1.1083	0.386796	4.09954	0.330472	0.0181859	0.0815549	0.0458596	0.0815549
31	ENSG00000172197	MBOAT1	7.9919e-19	3.3535e-16	-1.10748	0.124996	6.36788	0.30366	0.00278806	0.0063116	0.00762792	0.00762792
1651	ENSG00000186297	GABRA5	0.00720209	0.0566784	-1.10693	0.411904	3.5644	0.232719	0.0467784	-0.0112718	0.0663316	0.0663316
2984	ENSG00000078269	SYNJ2	0.0505612	0.220345	-1.10683	0.566099	5.89938	0.305175	0.00781062	0.205834	0.0102627	0.205834
1121	ENSG00000275482	EPHB6	0.00160181	0.0185872	-1.10569	0.350392	4.64699	0.257304	0.0528847	-0.00887003	0.0289652	0.0289652
1218	ENSG00000090530	P3H2	0.00223437	0.0238626	-1.10504	0.361458	3.9109	0.1785	0.0344469	-0.0339908	0.0526542	0.0526542
1409	ENSG00000196116	TDRD7	0.00384127	0.0354679	-1.10374	0.381798	4.04083	0.374844	0.0387468	0.058433	0.047923	0.058433
1208	ENSG00000176971	FIBIN	0.00213196	0.0229574	-1.10319	0.359206	3.71837	0.253476	0.02595	-0.00449486	0.0600692	0.0600692
2983	ENSG00000184408	KCND2	0.050562	0.220345	-1.1017	0.56348	1.67299	0.502387	0.0405686	0.171104	0.160135	0.171104
909	ENSG00000144306	SCRN3	0.000609591	0.0087138	-1.09959	0.320832	6.04857	0.279835	0.00297019	0.0656518	0.00929726	0.0656518
338	ENSG00000167523	SPATA33	1.9964e-06	7.68854e-05	-1.09926	0.231239	6.65453	0.303831	0.00627866	0.0293691	0.00658929	0.0293691
552	ENSG00000197847	SLC22A20P	4.03924e-05	0.000950429	-1.09916	0.267746	4.28983	0.290322	0.00829759	0.0308492	0.0394943	0.0394943
2590	ENSG00000140323	DISP2	0.0336699	0.169103	-1.09883	0.517339	2.46029	0.280426	0.0600838	0.0724721	0.118343	0.118343
1732	ENSG00000186603	HPDL	0.00836372	0.0628148	-1.09768	0.416258	3.32605	0.472024	0.0389421	-0.00156487	0.0765717	0.0765717
6	ENSG00000176619	LMNB2	1.20999e-33	2.62325e-30	-1.09683	0.0907309	7.56186	0.182474	0.000481136	0.00154387	0.00500693	0.00500693
1602	ENSG00000197563	PIGN	0.00648642	0.0525579	-1.09642	0.402781	7.8748	0.421219	0.00111497	0.10704	0.00475318	0.10704
3347	ENSG00000152137	HSPB8	0.0687082	0.267108	-1.09622	0.602211	1.69049	0.521334	0.0825824	0.0121143	0.159189	0.159189
2616	ENSG00000267385	AC011498.4	0.0349167	0.173622	-1.09617	0.519679	2.99913	0.652234	0.0636291	0.116415	0.0915911	0.116415
2978	ENSG00000178814	OPLAH	0.0503627	0.219986	-1.0948	0.559464	2.6961	0.624371	0.0512006	0.157466	0.106373	0.157466
833	ENSG00000278198	AC011043.2	0.000441972	0.00690177	-1.0941	0.311384	4.11014	0.692597	0.0191477	0.0212237	0.0454922	0.0454922
2232	ENSG00000250539	KRT8P33	0.0210258	0.122483	-1.09366	0.473953	3.01712	0.564734	0.0590166	0.0551685	0.0907379	0.0907379
2748	ENSG00000114270	COL7A1	0.0400738	0.189694	-1.09302	0.532404	3.25157	0.495051	0.0472595	0.14171	0.0798992	0.14171
1586	ENSG00000117791	MTARC2	0.00619731	0.0508289	-1.09222	0.399034	3.60688	0.213564	0.0415768	-0.0390931	0.0645753	0.0645753
2553	ENSG00000135547	HEY2	0.0318254	0.162156	-1.09202	0.508723	4.23058	0.292664	0.0139689	0.158564	0.0414245	0.158564
2468	ENSG00000274471	HERC2P7	0.0288678	0.152175	-1.09105	0.49927	4.39964	0.444241	0.0106942	0.155486	0.0360319	0.155486
103	ENSG00000107862	GBF1	3.3042e-11	4.17291e-09	-1.08959	0.164284	5.99589	0.192127	0.0043218	0.013671	0.00962358	0.013671
120	ENSG00000164733	CTSB	3.03624e-10	3.29129e-08	-1.0893	0.172989	6.48194	0.20544	0.0127872	-0.00915305	0.00716291	0.00716291
1506	ENSG00000255150	EID3	0.00511989	0.044244	-1.08904	0.389029	3.51848	0.555684	0.0326416	0.0297021	0.068254	0.068254
2651	ENSG00000188060	RAB42	0.0365386	0.179312	-1.08804	0.520376	3.11199	0.422506	0.0362403	0.144287	0.0862879	0.144287
3601	ENSG00000233382	NKAPP1	0.0832475	0.300551	-1.08775	0.62798	2.87021	0.385403	0.0957487	0.167157	0.0977885	0.167157
1494	ENSG00000182324	KCNJ14	0.00495633	0.0431539	-1.08766	0.387089	4.0945	0.419204	0.0195146	0.0803772	0.0460351	0.0803772
2995	ENSG00000172840	PDP2	0.0508963	0.221055	-1.08718	0.556856	3.72507	0.312995	0.0200811	0.186645	0.0598029	0.186645
1008	ENSG00000104154	SLC30A4	0.000978731	0.0125943	-1.08714	0.329778	4.60104	0.354963	0.017488	0.0550142	0.0301898	0.0550142
3845	ENSG00000224185	SNX18P9	0.0970706	0.328399	-1.08692	0.655078	3.15469	0.35162	0.0715278	0.214557	0.0843128	0.214557
51	ENSG00000142002	DPP9	3.18344e-15	8.11964e-13	-1.08598	0.137753	6.32947	0.263579	0.00485054	-0.00309445	0.00780011	0.00780011
1347	ENSG00000179133	C10orf67	0.00330969	0.0319617	-1.08447	0.369193	4.39811	0.323043	0.0139924	0.0768768	0.0360787	0.0768768
1228	ENSG00000150594	ADRA2A	0.00230382	0.024404	-1.0829	0.355285	3.76951	0.786574	0.0260983	-0.00117408	0.0580533	0.0580533
2296	ENSG00000081148	IMPG2	0.0235714	0.133537	-1.08241	0.478085	4.26155	0.351073	0.0150932	0.137284	0.0404106	0.137284
1428	ENSG00000104983	CCDC61	0.0041039	0.0373834	-1.08137	0.376777	3.95665	0.317917	0.0436777	-0.0271226	0.0509628	0.0509628
1406	ENSG00000125170	DOK4	0.00378715	0.0350379	-1.0793	0.372767	3.6801	0.408561	0.0167921	0.0758448	0.0615985	0.0758448
1328	ENSG00000224287	MSL3P1	0.00315099	0.030877	-1.07878	0.365366	3.70004	0.179594	0.0281953	-0.0254566	0.0607994	0.0607994
1689	ENSG00000110675	ELMOD1	0.00768959	0.0592222	-1.07864	0.404683	3.57332	0.291747	0.0249829	0.0841958	0.0659608	0.0841958
416	ENSG00000141905	NFIC	7.37467e-06	0.000230729	-1.07835	0.240564	4.91999	0.353691	0.0159637	0.00500897	0.0226171	0.0226171
632	ENSG00000181019	NQO1	9.56564e-05	0.00196908	-1.07733	0.276143	4.84216	0.236535	0.0110326	0.0398042	0.0242612	0.0398042
1110	ENSG00000131370	SH3BP5	0.00154546	0.0180949	-1.07572	0.339772	3.83317	0.280335	0.0213726	0.0152914	0.0555908	0.0555908
92	ENSG00000145901	TNIP1	7.83739e-12	1.10616e-09	-1.07504	0.157136	5.94613	0.262467	0.00651528	0.00944001	0.00994586	0.00994586
2342	ENSG00000171757	LRRC34	0.0250364	0.139097	-1.07155	0.478193	2.87972	0.22307	0.0551189	0.0751314	0.0973266	0.0973266
1434	ENSG00000185112	FAM43A	0.00414904	0.0376501	-1.07098	0.373605	4.23471	0.367831	0.0164209	0.0766329	0.0412885	0.0766329
230	ENSG00000166347	CYB5A	1.75709e-07	9.89447e-06	-1.07072	0.204987	5.12206	0.199168	0.00905432	0.01668	0.0189588	0.0189588
472	ENSG00000117643	MAN1C1	1.4537e-05	0.000400321	-1.07067	0.24695	4.95882	0.168786	0.0188095	-0.0119083	0.0218466	0.0218466
1472	ENSG00000119681	LTBP2	0.00453929	0.0401135	-1.06917	0.376731	4.20652	0.340128	0.0523966	0.0306632	0.042221	0.042221
3265	ENSG00000276203	ANKRD20A3P	0.0641917	0.255744	-1.06912	0.577638	5.18355	0.547058	0.0227417	0.199702	0.0179853	0.199702
2285	ENSG00000102924	CBLN1	0.0229791	0.130827	-1.06881	0.470058	2.46574	0.346929	0.0292416	0.103046	0.118062	0.118062
3928	ENSG00000189157	FAM47E	0.102045	0.337933	-1.06866	0.653607	3.6904	0.284563	0.067104	0.217697	0.0611851	0.217697
1070	ENSG00000253953	PCDHGB4	0.00131662	0.0160061	-1.06727	0.332242	4.67073	0.229618	0.018437	0.0551528	0.0283496	0.0551528
1970	ENSG00000055813	CCDC85A	0.0136631	0.0902416	-1.06698	0.432675	3.75914	0.442771	0.0241166	0.100689	0.0584597	0.100689
2665	ENSG00000122367	LDB3	0.0369353	0.180189	-1.06637	0.511085	3.96709	0.758724	0.0285683	0.14557	0.0505807	0.14557
2403	ENSG00000158158	CNNM4	0.0267853	0.144935	-1.06625	0.481457	4.05551	0.214454	0.0237175	0.130816	0.0474029	0.130816
1875	ENSG00000120708	TGFBI	0.0110397	0.0765892	-1.06572	0.419339	4.80485	0.23853	0.0183688	0.0988612	0.0250968	0.0988612
89	ENSG00000085788	DDHD2	5.29827e-12	7.74381e-10	-1.06563	0.154499	6.78715	0.246736	0.00699829	0.00891493	0.00623536	0.00891493
4252	ENSG00000137841	PLCB2	0.123943	0.379176	-1.06499	0.692256	3.52261	0.378086	0.0221333	0.297346	0.0680799	0.297346
655	ENSG00000137393	RNF144B	0.000116209	0.00230787	-1.06246	0.275677	4.2376	0.253215	0.0094716	0.00292161	0.0411936	0.0411936
4476	ENSG00000102174	PHEX	0.141487	0.411185	-1.06216	0.722425	3.3317	0.873526	0.271611	-0.141536	0.0763217	0.0763217
1854	ENSG00000259726	CSPG4P11	0.010733	0.0753045	-1.06001	0.415481	4.28852	0.364583	0.0194006	0.0956822	0.0395366	0.0956822
2149	ENSG00000070748	CHAT	0.0185538	0.112307	-1.05971	0.450104	3.31009	0.373454	0.0577825	0.0760542	0.0772799	0.0772799
6630	ENSG00000274600	RIMBP3B	0.3192	0.626173	-1.05879	1.06294	4.26791	0.74755	0.408043	0.345181	0.0402036	0.345181
1588	ENSG00000269113	TRABD2B	0.00621655	0.0509225	-1.05876	0.386955	3.95949	0.270952	0.0346958	0.0651268	0.0508588	0.0651268
1023	ENSG00000101180	HRH3	0.00105546	0.0134207	-1.05768	0.322924	3.77194	0.2393	0.0115614	0.0172092	0.0579587	0.0579587
2385	ENSG00000132938	MTUS2	0.0263446	0.143625	-1.05766	0.476188	2.65192	0.496325	0.0425825	-0.0324995	0.108588	0.108588
1878	ENSG00000261150	EPPK1	0.0111025	0.0769017	-1.05672	0.416122	5.88203	0.532294	0.00283149	0.112607	0.0103841	0.112607
628	ENSG00000139926	FRMD6	9.39859e-05	0.00194381	-1.05469	0.270044	4.58084	0.157615	0.0178743	0.00138878	0.0307416	0.0307416
6115	ENSG00000274276	CBSL	0.273189	0.581136	-1.05393	0.96184	3.67648	0.62298	0.555013	-0.208637	0.0617442	0.0617442
769	ENSG00000109917	ZPR1	0.000291888	0.00493743	-1.05373	0.290893	5.14735	0.213196	0.0117519	0.0446606	0.0185522	0.0446606
514	ENSG00000167548	KMT2D	2.32523e-05	0.000588456	-1.05345	0.248975	5.72845	0.240178	0.00340262	0.0379232	0.0115644	0.0379232
422	ENSG00000054654	SYNE2	7.94619e-06	0.000244724	-1.05339	0.235835	8.42571	0.215549	0.00192592	0.0351528	0.00443058	0.0351528
4880	ENSG00000281406	BLACAT1	0.168515	0.449256	-1.05256	0.764392	3.49529	0.330098	0.0304811	0.359049	0.0692341	0.359049
1806	ENSG00000260007	AC107871.1	0.00980698	0.0706363	-1.05194	0.407326	5.21462	0.243948	0.0303046	0.080305	0.0175128	0.080305
139	ENSG00000163430	FSTL1	1.49865e-09	1.40248e-07	-1.05142	0.173947	7.42066	0.261664	0.000949883	0.0192218	0.00514375	0.0192218
1915	ENSG00000103335	PIEZO1	0.012019	0.0816813	-1.05072	0.418349	4.13226	0.424555	0.0226229	0.0940541	0.0447301	0.0940541
217	ENSG00000021826	CPS1	1.12005e-07	6.71413e-06	-1.05014	0.197913	6.65221	0.201872	0.0195169	-0.0085554	0.00659607	0.00659607
1842	ENSG00000180875	GREM2	0.010595	0.0748204	-1.04966	0.4107	4.66349	0.316679	0.00977212	0.102678	0.0285361	0.102678
3985	ENSG00000180758	GPR157	0.106699	0.348292	-1.04886	0.650173	1.50082	0.243354	0.112382	-0.0905962	0.169435	0.169435
2609	ENSG00000119866	BCL11A	0.0345559	0.172289	-1.04869	0.496183	5.34207	0.2485	0.0142654	0.149866	0.0157119	0.149866
1411	ENSG00000164440	TXLNB	0.0038688	0.0356665	-1.04824	0.362881	3.70331	0.25495	0.0271194	-0.0145243	0.0606689	0.0606689
379	ENSG00000157734	SNX22	4.54007e-06	0.000155824	-1.04573	0.228077	5.14806	0.193147	0.0161385	0.0141492	0.0185409	0.0185409
394	ENSG00000198517	MAFK	5.34467e-06	0.000176456	-1.04561	0.229764	4.69791	0.302618	0.00753537	0.018325	0.0276591	0.0276591
1629	ENSG00000047365	ARAP2	0.00680278	0.054322	-1.04491	0.386098	3.8154	0.437859	0.043108	-0.0304784	0.0562729	0.0562729
2932	ENSG00000104205	SGK3	0.0481982	0.213834	-1.04464	0.528765	2.70032	0.314439	0.0802325	0.0375768	0.106163	0.106163
1873	ENSG00000167037	SGSM1	0.0110238	0.0765193	-1.04373	0.410603	4.42297	0.229714	0.0364519	0.0759447	0.0353187	0.0759447
723	ENSG00000215817	ZC3H11B	0.00020658	0.00371672	-1.04319	0.281121	4.36996	0.251779	0.015735	-0.00917406	0.0369509	0.0369509
507	ENSG00000026297	RNASET2	2.21801e-05	0.000569071	-1.0416	0.245559	5.15308	0.166479	0.0115005	0.0286991	0.0184613	0.0286991
1716	ENSG00000126246	IGFLR1	0.00814284	0.0616741	-1.041	0.39341	3.79265	0.234067	0.0460289	0.0226048	0.0571523	0.0571523
1504	ENSG00000187135	VSTM2B	0.0050966	0.0440802	-1.04042	0.371463	3.72651	0.21077	0.0257947	0.0661949	0.0597458	0.0661949
2128	ENSG00000008283	CYB561	0.0180058	0.110065	-1.04003	0.439668	4.6146	0.32566	0.0136327	0.115239	0.0298238	0.115239
1377	ENSG00000196660	SLC30A10	0.00352953	0.0333421	-1.03979	0.356407	4.31974	0.344806	0.0173101	0.067374	0.0385351	0.067374
2437	ENSG00000248971	KRT8P46	0.0277017	0.147864	-1.03941	0.472139	2.9636	0.248298	0.0553254	0.0198476	0.0932846	0.0932846
5989	ENSG00000282105	RPL41P2	0.261668	0.568339	-1.0393	0.925913	2.9153	0.382859	0.186642	0.384901	0.0956049	0.384901
1529	ENSG00000170417	TMEM182	0.00544273	0.0462592	-1.03782	0.373371	5.20792	0.353033	0.00890773	0.0840293	0.0176136	0.0840293
1811	ENSG00000276887	TTYH1	0.00993133	0.0713345	-1.03637	0.401973	7.31377	0.201025	0.0401834	0.0675383	0.00526529	0.0675383
1085	ENSG00000164627	KIF6	0.00140019	0.0167868	-1.03636	0.324408	4.08547	0.430333	0.0238104	0.0110136	0.0463499	0.0463499
1234	ENSG00000164116	GUCY1A1	0.00234165	0.0246919	-1.03518	0.340173	3.99883	0.260777	0.0277175	0.0368944	0.0494277	0.0494277
34	ENSG00000125818	PSMF1	2.32176e-18	8.88277e-16	-1.03492	0.118405	6.77718	0.229634	0.00308662	0.00105299	0.00625993	0.00625993
2473	ENSG00000288424	AGAP12P	0.0291012	0.153072	-1.0325	0.473165	3.14815	0.294517	0.0646425	-0.0405468	0.0846142	0.0846142
1920	ENSG00000263528	IKBKE	0.0120909	0.0819155	-1.03208	0.411274	3.91452	0.198347	0.0433958	0.0693685	0.0525195	0.0693685
821	ENSG00000170381	SEMA3E	0.000423541	0.00671062	-1.03193	0.292749	4.32039	0.299327	0.0104612	0.0466735	0.0385143	0.0466735
1600	ENSG00000197162	ZNF785	0.00646444	0.0525503	-1.02973	0.378127	4.35053	0.231791	0.0271632	0.068157	0.0375598	0.068157
1419	ENSG00000008513	ST3GAL1	0.00395805	0.0362835	-1.02942	0.357252	3.79674	0.220559	0.0280926	-0.0194451	0.0569936	0.0569936
482	ENSG00000128833	MYO5C	1.72131e-05	0.000464391	-1.02916	0.239436	5.17308	0.172688	0.0200724	0.00486225	0.0181475	0.0181475
1935	ENSG00000141052	MYOCD	0.0125215	0.0841753	-1.02797	0.411666	3.30302	0.175968	0.0353849	0.0386881	0.0775942	0.0775942
2169	ENSG00000081842	PCDHA6	0.0190763	0.114451	-1.02794	0.438534	4.27661	0.357702	0.0204977	0.107711	0.0399213	0.107711
2939	ENSG00000147485	PXDNL	0.0486207	0.215087	-1.02785	0.52125	2.74173	0.67489	0.0770335	0.0540031	0.104101	0.104101
1555	ENSG00000111912	NCOA7	0.0058575	0.0489944	-1.02642	0.372476	3.70568	0.170288	0.031918	0.0355768	0.0605743	0.0605743
2450	ENSG00000120094	HOXB1	0.0281792	0.149615	-1.02633	0.467621	3.92756	0.324571	0.0185346	0.127245	0.0520351	0.127245
1309	ENSG00000130244	FAM98C	0.00295754	0.0293944	-1.02472	0.344778	3.87677	0.372266	0.025314	-0.0246728	0.053934	0.053934
3884	ENSG00000253598	SLC10A5	0.0992762	0.332337	-1.02416	0.621316	2.93874	0.356965	0.0585066	0.198849	0.0944765	0.198849
4041	ENSG00000165874	SHLD2P1	0.110239	0.354771	-1.02285	0.640432	3.04838	0.255179	0.12965	0.143785	0.0892625	0.143785
802	ENSG00000188730	VWC2	0.000370503	0.00600412	-1.02227	0.287133	4.57098	0.347294	0.0109578	0.0440059	0.0310138	0.0440059
35	ENSG00000170275	CRTAP	7.92563e-18	2.94562e-15	-1.02059	0.118664	6.36357	0.19295	0.00174059	-0.000914923	0.00764683	0.00764683
1235	ENSG00000164989	CCDC171	0.00234693	0.0246998	-1.02034	0.335374	4.04777	0.271333	0.0273071	0.0172688	0.0476767	0.0476767
1636	ENSG00000272899	ATP6V1FNB	0.00696018	0.0552735	-1.01977	0.377867	3.90185	0.370672	0.0212829	0.0739063	0.0529921	0.0739063
1265	ENSG00000186897	C1QL4	0.00253984	0.0261023	-1.01942	0.337719	3.87845	0.224003	0.0221654	0.00293601	0.0538707	0.0538707
3420	ENSG00000181804	SLC9A9	0.0722799	0.274917	-1.01785	0.566303	2.60538	0.306327	0.0486035	0.165196	0.110935	0.165196
2179	ENSG00000281518	FOXO6	0.0195309	0.116594	-1.01642	0.435252	3.42417	0.407351	0.0540176	-7.50063e-05	0.0722788	0.0722788
5071	ENSG00000240053	LY6G5B	0.183723	0.471282	-1.0144	0.76306	2.98156	0.295638	0.295747	-0.125406	0.0924274	0.0924274
105	ENSG00000107560	RAB11FIP2	6.62513e-11	8.2076e-09	-1.01404	0.155315	6.80554	0.152359	0.00989109	-0.00170671	0.00619082	0.00619082
8	ENSG00000104738	MCM4	1.17934e-29	1.9176e-26	-1.01391	0.0896518	8.9086	0.222183	0.00108989	0.000619306	0.00426841	0.00426841
1274	ENSG00000113721	PDGFRB	0.00260308	0.0265801	-1.01329	0.336517	4.17896	0.182481	0.0323527	0.0328698	0.0431431	0.0431431
146	ENSG00000177885	GRB2	2.01671e-09	1.7968e-07	-1.01253	0.168855	7.44853	0.239224	0.00320796	0.0158002	0.00511491	0.0158002
1233	ENSG00000124302	CHST8	0.00234239	0.0246919	-1.01214	0.332612	4.08124	0.368185	0.0272559	0.0356555	0.046498	0.046498
1468	ENSG00000182700	IGIP	0.00450498	0.0399188	-1.01195	0.356266	3.75743	0.402825	0.0260901	0.0500767	0.0585266	0.0585266
1000	ENSG00000127415	IDUA	0.000935613	0.0121705	-1.01047	0.30535	4.1245	0.307282	0.0171623	-0.0113099	0.0449968	0.0449968
656	ENSG00000242028	HYPK	0.000118792	0.00235198	-1.00975	0.262368	5.1332	0.321397	0.0182064	0.0276848	0.0187787	0.0276848
3480	ENSG00000261377	PDCD6IPP2	0.075588	0.282477	-1.00963	0.568202	2.8592	0.350806	0.116911	0.0159386	0.0983245	0.0983245
55	ENSG00000109171	SLAIN2	7.1945e-15	1.70156e-12	-1.00745	0.129476	6.69862	0.208631	0.00283139	0.00834457	0.00646464	0.00834457
2464	ENSG00000187266	EPOR	0.0287863	0.151915	-1.00709	0.460615	4.44079	0.331487	0.0224911	0.118953	0.03478	0.118953
1425	ENSG00000198680	TUSC1	0.00404	0.0368788	-1.00629	0.350011	3.79194	0.237467	0.0244921	-0.0179797	0.0571797	0.0571797
865	ENSG00000182218	HHIPL1	0.000495622	0.00745324	-1.00626	0.288896	4.318	0.397649	0.0107617	0.044879	0.0385906	0.044879
23	ENSG00000137547	MRPL15	1.22944e-20	6.9533e-18	-1.0052	0.107922	6.99444	0.207331	0.00198587	0.00229735	0.00577888	0.00577888
716	ENSG00000020181	ADGRA2	0.000192008	0.00348779	-1.00503	0.269495	4.8418	0.293978	0.0172747	0.0311436	0.0242691	0.0311436
2585	ENSG00000118473	SGIP1	0.0334927	0.168598	-1.00368	0.472071	3.37759	0.45316	0.0742641	0.0302051	0.0743035	0.0743035
18	ENSG00000006468	ETV1	6.09866e-22	4.4073e-19	-1.00324	0.104202	7.87821	0.237442	0.00248802	0.00226467	0.00475069	0.00475069
1338	ENSG00000179889	PDXDC1	0.00323131	0.0314147	-1.00311	0.340634	5.18776	0.220369	0.0594337	0.00688653	0.0179205	0.0179205
994	ENSG00000181656	GPR88	0.000912549	0.0119421	-1.00298	0.302451	4.1424	0.176899	0.0166014	-0.0157594	0.044383	0.044383
1315	ENSG00000262446	GBA	0.0029934	0.0296107	-0.999402	0.336679	4.9307	0.25994	0.0531672	-0.0384186	0.0224011	0.0224011
2124	ENSG00000204634	TBC1D8	0.01773	0.108584	-0.999393	0.42147	3.04498	0.221121	0.0290022	0.0156954	0.0894223	0.0894223
3133	ENSG00000236670	KRT18P5	0.0579226	0.240108	-0.999022	0.526832	2.78865	0.256937	0.0832533	-0.0259878	0.101781	0.101781
229	ENSG00000182463	TSHZ2	1.70056e-07	9.65976e-06	-0.99792	0.190829	6.67612	0.175919	0.00988921	0.0143878	0.00652732	0.0143878
4285	ENSG00000140873	ADAMTS18	0.126759	0.384804	-0.997042	0.652939	2.3075	0.345025	0.0955391	0.18868	0.126273	0.18868
2290	ENSG00000234370	GTF2H4	0.0232457	0.132044	-0.995685	0.438749	3.25241	0.340446	0.0484725	0.0191378	0.0798613	0.0798613
1921	ENSG00000186951	PPARA	0.0121444	0.0822355	-0.995089	0.396778	3.664	0.199695	0.0249239	0.0800316	0.0622475	0.0800316
898	ENSG00000167323	STIM1	0.000567047	0.00821397	-0.99446	0.288508	5.13013	0.234598	0.0105253	0.044966	0.0188281	0.044966
116	ENSG00000172053	QARS1	2.12062e-10	2.37802e-08	-0.993126	0.15634	7.91502	0.196947	0.00106465	0.0152302	0.00472427	0.0152302
928	ENSG00000103245	CIAO3	0.000683422	0.00957969	-0.992699	0.292302	6.03904	0.156933	0.00793997	0.0490202	0.00935523	0.0490202
4291	ENSG00000180336	MEIOC	0.126999	0.384992	-0.992255	0.650214	2.38739	0.248416	0.0797416	0.20211	0.122111	0.20211
1112	ENSG00000088387	DOCK9	0.00155856	0.0182318	-0.991728	0.313486	5.61795	0.149323	0.0529578	-0.00801834	0.0125576	0.0125576
2717	ENSG00000280165	PCDH20	0.0387807	0.185599	-0.990762	0.479438	3.95147	0.179047	0.102088	-0.0676584	0.0511528	0.0511528
1519	ENSG00000183281	PLGLB1	0.00530282	0.0454108	-0.990719	0.355346	3.78801	0.378109	0.026848	0.0221546	0.0573326	0.0573326
4340	ENSG00000150967	ABCB9	0.130755	0.391905	-0.990449	0.655436	5.47769	0.448752	0.0134692	0.272929	0.0140362	0.272929
2746	ENSG00000232303	DFFBP1	0.040025	0.189532	-0.990351	0.482277	2.89789	0.27408	0.0586146	0.0504741	0.096446	0.096446
4584	ENSG00000119686	FLVCR2	0.148175	0.420502	-0.989729	0.684457	3.09734	0.300293	0.0468545	0.265466	0.0869694	0.265466
473	ENSG00000141376	BCAS3	1.45566e-05	0.000400321	-0.989635	0.228274	5.03053	0.148763	0.0142289	-0.013848	0.0205105	0.0205105
1681	ENSG00000173208	ABCD2	0.00757246	0.0586482	-0.987015	0.369591	3.87507	0.309453	0.0223434	0.0687216	0.0539982	0.0687216
2278	ENSG00000144191	CNGA3	0.0226457	0.129313	-0.986965	0.433001	4.90067	0.271713	0.0164128	0.10858	0.0230127	0.10858
3585	ENSG00000156687	UNC5D	0.0819862	0.297483	-0.986249	0.567045	4.13219	0.323249	0.0116718	0.202689	0.0447324	0.202689
49	ENSG00000145794	MEGF10	2.49854e-15	6.592e-13	-0.984309	0.12438	6.50364	0.203274	0.00323137	0.00380795	0.00708228	0.00708228
3856	ENSG00000237440	ZNF737	0.0978059	0.329772	-0.983666	0.59415	1.84618	0.259124	0.0845453	0.137616	0.150797	0.150797
2943	ENSG00000230071	RPL4P6	0.0486956	0.215161	-0.98305	0.498694	2.96595	0.224665	0.0521997	0.113598	0.0931725	0.113598
3122	ENSG00000090975	PITPNM2	0.0574152	0.239224	-0.982952	0.517306	4.32182	0.328756	0.0202399	0.158164	0.0384688	0.158164
2792	ENSG00000174206	C12orf66	0.0419434	0.195415	-0.982823	0.483178	5.20375	0.205376	0.0160661	0.139574	0.0176766	0.139574
2309	ENSG00000165379	LRFN5	0.0240168	0.135222	-0.982335	0.435266	4.04051	0.210298	0.0167967	0.109508	0.0479344	0.109508
661	ENSG00000065615	CYB5R4	0.000124008	0.00244039	-0.981497	0.255727	4.58504	0.178425	0.0129714	0.0202054	0.0306262	0.0306262
122	ENSG00000161204	ABCF3	3.37852e-10	3.60228e-08	-0.981459	0.156275	5.77782	0.132358	0.00511889	0.00326901	0.0111624	0.0111624
2360	ENSG00000204256	BRD2	0.0255952	0.141018	-0.980503	0.439235	8.0865	0.343173	0.0181064	0.110512	0.00461076	0.110512
4113	ENSG00000116396	KCNC4	0.115082	0.363965	-0.978832	0.621182	5.13046	0.357432	0.00873783	0.248507	0.0188227	0.248507
936	ENSG00000125864	BFSP1	0.000710018	0.00984638	-0.978723	0.289077	4.46054	0.221974	0.0215213	-0.0190227	0.0341891	0.0341891
1954	ENSG00000178096	BOLA1	0.0131161	0.0873157	-0.97845	0.394441	3.75534	0.21024	0.0419857	0.0617368	0.0586087	0.0617368
246	ENSG00000104219	ZDHHC2	2.95907e-07	1.5647e-05	-0.976682	0.190534	5.11577	0.19462	0.00514083	-0.00282028	0.0190612	0.0190612
3199	ENSG00000196436	NPIPB15	0.0610557	0.248269	-0.976387	0.52127	4.13039	0.524338	0.0255996	0.155549	0.0447943	0.155549
1617	ENSG00000170961	HAS2	0.00667205	0.0536735	-0.975987	0.359773	3.72719	0.28547	0.026572	0.0144925	0.0597192	0.0597192
3809	ENSG00000138131	LOXL4	0.0948807	0.32405	-0.975688	0.584176	2.91927	0.37016	0.0665331	0.160975	0.0954132	0.160975
1342	ENSG00000188227	ZNF793	0.0032585	0.0315846	-0.975403	0.331517	4.29956	0.428133	0.034088	0.0251218	0.0391812	0.0391812
901	ENSG00000100478	AP4S1	0.000579599	0.00836784	-0.974694	0.28326	5.73466	0.208701	0.00844854	0.0450423	0.0115126	0.0450423
1655	ENSG00000197279	ZNF165	0.00723767	0.0568524	-0.974389	0.362805	3.66498	0.25469	0.0255437	0.0560598	0.0622081	0.0622081
2284	ENSG00000180245	RRH	0.0229896	0.130827	-0.973773	0.428294	3.46613	0.687296	0.0422766	0.0800141	0.0704757	0.0800141
2364	ENSG00000213047	DENND1B	0.0256714	0.141308	-0.973753	0.436436	5.38385	0.284809	0.0231676	0.103817	0.0151694	0.103817
3040	ENSG00000178404	CEP295NL	0.05298	0.226699	-0.97375	0.503208	2.56095	0.699771	0.0446298	0.124182	0.113189	0.124182
102	ENSG00000180818	HOXC10	2.47669e-11	3.1585e-09	-0.973432	0.145838	6.37912	0.150504	0.00438224	0.00979693	0.00757901	0.00979693
3056	ENSG00000128849	CGNL1	0.0535348	0.227873	-0.973376	0.504188	3.24354	0.339436	0.0130536	0.156417	0.0802614	0.156417
2484	ENSG00000228828	TLK2P2	0.0295267	0.154623	-0.973344	0.44723	3.55506	0.313635	0.0336881	0.0996552	0.0667205	0.0996552
1319	ENSG00000178301	AQP11	0.00302281	0.029811	-0.973299	0.328217	3.93435	0.169689	0.0200339	0.0210697	0.0517838	0.0517838
4973	ENSG00000184785	SMIM10	0.176801	0.462462	-0.970602	0.718607	2.73591	0.324085	0.0742094	0.270055	0.10439	0.270055
173	ENSG00000140577	CRTC3	9.82567e-09	7.38799e-07	-0.970114	0.169195	5.35426	0.139604	0.00353347	0.0109892	0.0155511	0.0155511
647	ENSG00000160539	PLPP7	0.000106088	0.0021329	-0.969856	0.250206	4.71206	0.280092	0.0144294	0.0175368	0.027306	0.027306
2054	ENSG00000102554	KLF5	0.0157952	0.100031	-0.969447	0.401658	3.38104	0.16064	0.0334	-0.000967746	0.0741528	0.0741528
2470	ENSG00000187650	VMAC	0.0289223	0.152316	-0.969317	0.443716	3.60104	0.255756	0.0285103	0.102746	0.0648152	0.102746
1645	ENSG00000133195	SLC39A11	0.00712871	0.056371	-0.969117	0.360163	3.79155	0.174932	0.0187666	0.0677119	0.057195	0.0677119
1204	ENSG00000175213	ZNF408	0.00209884	0.0226689	-0.969115	0.31507	4.00901	0.208981	0.00935057	0.0568286	0.049061	0.0568286
3738	ENSG00000112812	PRSS16	0.0905923	0.315256	-0.969085	0.57265	4.06011	0.419216	0.0256215	0.192997	0.0472405	0.192997
295	ENSG00000100034	PPM1F	8.53038e-07	3.75161e-05	-0.968599	0.196757	5.16971	0.149705	0.00760887	-0.0066909	0.0181999	0.0181999
3305	ENSG00000213801	ZNF321P	0.0662921	0.261036	-0.967222	0.526682	4.25653	0.202482	0.0812413	0.103688	0.0405742	0.103688
3159	ENSG00000259378	DCAF13P3	0.0588663	0.242397	-0.967016	0.511868	2.82194	0.461247	0.0745276	0.0352552	0.100145	0.100145
53	ENSG00000132383	RPA1	4.26689e-15	1.04724e-12	-0.965956	0.123101	6.1726	0.188873	0.00151776	0.00605677	0.00858488	0.00858488
68	ENSG00000134352	IL6ST	1.86135e-13	3.56065e-11	-0.965827	0.131255	7.21346	0.190966	0.00608653	-0.00373233	0.00539876	0.00539876
1669	ENSG00000246922	UBAP1L	0.00740547	0.0577174	-0.965599	0.360562	3.54123	0.362959	0.0193718	0.0654793	0.0672983	0.0672983
1962	ENSG00000171450	CDK5R2	0.0134728	0.0893241	-0.964902	0.390487	3.5394	0.355603	0.0342786	-0.00322198	0.0673749	0.0673749
981	ENSG00000284076	GOLGA8T	0.000864201	0.0114593	-0.964868	0.289631	4.34907	0.171674	0.0183185	-0.00775276	0.0376056	0.0376056
596	ENSG00000135709	KIAA0513	6.897e-05	0.00150531	-0.964849	0.242436	5.53296	0.134723	0.0257602	-0.0249885	0.0134232	0.0134232
510	ENSG00000168546	GFRA2	2.26146e-05	0.000576806	-0.964635	0.227649	5.05782	0.154113	0.014518	0.0198844	0.0200314	0.0200314
4015	ENSG00000125122	LRRC29	0.108393	0.351176	-0.964263	0.600615	3.76168	0.302713	0.0307192	0.209773	0.0583599	0.209773
3170	ENSG00000280873	DGKD	0.0592915	0.243301	-0.962662	0.510419	4.37183	0.149317	0.136792	-0.129251	0.0368928	0.0368928
4911	ENSG00000072657	TRHDE	0.171377	0.454023	-0.96198	0.703308	3.04267	0.601012	0.0528881	0.276873	0.0895311	0.276873
235	ENSG00000137710	RDX	1.96109e-07	1.08552e-05	-0.960284	0.184564	8.90562	0.246163	0.00104902	0.0216602	0.00426909	0.0216602
1785	ENSG00000170425	ADORA2B	0.0093689	0.0682749	-0.958349	0.368838	3.68891	0.316607	0.0294494	0.0421657	0.061245	0.061245
1853	ENSG00000183018	SPNS2	0.0107151	0.0752666	-0.957253	0.375121	3.69217	0.248043	0.032696	0.0253989	0.0611144	0.0611144
1017	ENSG00000162144	CYB561A3	0.000995884	0.0127379	-0.955078	0.290148	5.63234	0.191541	0.0114908	0.0446333	0.0124203	0.0446333
2463	ENSG00000089505	CMTM1	0.0287444	0.15181	-0.954713	0.436545	3.1166	0.219627	0.0409736	0.0740097	0.0860741	0.0860741
4627	ENSG00000015568	RGPD5	0.151953	0.427188	-0.95464	0.666337	5.07215	0.316586	0.03852	0.257483	0.0197862	0.257483
1741	ENSG00000196263	ZNF471	0.00846386	0.0632383	-0.953546	0.362154	5.39856	0.215582	0.0170282	0.070409	0.014984	0.070409
280	ENSG00000123992	DNPEP	6.4273e-07	2.98594e-05	-0.952954	0.191436	5.32949	0.13379	0.00855214	0.0107666	0.0158798	0.0158798
315	ENSG00000276016	ABR	1.36737e-06	5.64039e-05	-0.952841	0.197288	5.95525	0.140116	0.0160626	-0.00608295	0.0098857	0.0098857
3027	ENSG00000146094	DOK3	0.0521128	0.223946	-0.952833	0.490595	4.72763	0.246951	0.0112456	0.14921	0.0269224	0.14921
1843	ENSG00000165973	NELL1	0.0106168	0.0749337	-0.952632	0.372841	4.34604	0.324299	0.0268793	0.0657941	0.0377012	0.0657941
1123	ENSG00000131459	GFPT2	0.00161243	0.0186772	-0.95258	0.302056	4.02761	0.241373	0.0124313	0.0248348	0.0483941	0.0483941
193	ENSG00000165795	NDRG2	3.00999e-08	2.01825e-06	-0.952239	0.171858	5.58454	0.127253	0.00680312	0.00423828	0.012887	0.012887
1710	ENSG00000091651	ORC6	0.0080814	0.0614709	-0.951669	0.359304	7.19321	0.310392	0.000497121	0.0855689	0.00542842	0.0855689
3404	ENSG00000182600	SNORC	0.0712827	0.272319	-0.951412	0.527486	1.9934	0.606841	0.0425945	0.0725206	0.1429	0.1429
2460	ENSG00000151615	POU4F2	0.0285744	0.151096	-0.95139	0.434562	3.27441	0.521515	0.0470236	0.0373532	0.0788723	0.0788723
28	ENSG00000283777	CANX	2.49627e-19	1.1597e-16	-0.951329	0.105833	8.81385	0.192162	0.000517613	0.00694951	0.00429188	0.00694951
616	ENSG00000175066	GK5	8.23839e-05	0.00173969	-0.951188	0.24158	4.80303	0.133117	0.013769	-0.00203746	0.0251383	0.0251383
612	ENSG00000157227	MMP14	7.92321e-05	0.00168313	-0.950965	0.240951	4.81591	0.181202	0.0138592	0.0118723	0.0248458	0.0248458
2996	ENSG00000176125	UFSP1	0.0509268	0.221113	-0.950738	0.487034	3.31328	0.343506	0.0379671	0.120168	0.077138	0.120168
3223	ENSG00000213139	CRYGS	0.062202	0.251047	-0.950222	0.509542	3.34083	0.325636	0.0508565	0.122233	0.0759183	0.122233
6216	ENSG00000122547	EEPD1	0.281702	0.589619	-0.949709	0.882216	3.20855	0.352288	0.0695905	0.44928	0.0818474	0.44928
1323	ENSG00000162631	NTNG1	0.00307208	0.0302053	-0.949505	0.320732	4.21789	0.227737	0.0267356	-0.0129428	0.0418436	0.0418436
497	ENSG00000088826	SMOX	2.04025e-05	0.000533749	-0.949174	0.222788	5.65237	0.133669	0.0208564	-0.00390284	0.0122332	0.0122332
2064	ENSG00000110723	EXPH5	0.0160449	0.10112	-0.948568	0.393941	4.64528	0.209419	0.0401734	0.0632862	0.02901	0.0632862
1002	ENSG00000050555	LAMC3	0.000948522	0.0123015	-0.948468	0.286948	4.47481	0.2035	0.00692268	0.04797	0.0337663	0.04797
3205	ENSG00000173269	MMRN2	0.0613816	0.249127	-0.947941	0.506721	2.38535	0.439812	0.0489606	0.0339643	0.122217	0.122217
1979	ENSG00000248593	DSTNP2	0.0138567	0.0910805	-0.947893	0.385173	3.37526	0.260193	0.0245001	0.0582891	0.0744053	0.0744053
1688	ENSG00000152380	FAM151B	0.007683	0.0592064	-0.947763	0.355541	3.71272	0.178392	0.0239794	-0.0181955	0.0602935	0.0602935
1024	ENSG00000152953	STK32B	0.00105912	0.0134515	-0.94749	0.289369	4.18053	0.220723	0.0127324	-0.00267439	0.0430905	0.0430905
222	ENSG00000166575	TMEM135	1.39927e-07	8.21946e-06	-0.945342	0.17954	5.8283	0.140848	0.0107155	0.00759554	0.0107743	0.0107743
3029	ENSG00000166046	TCP11L2	0.052263	0.224505	-0.944685	0.48671	3.92952	0.272637	0.0174318	0.140493	0.0519625	0.140493
4025	ENSG00000196092	PAX5	0.109097	0.352581	-0.944595	0.589538	4.76729	0.22341	0.0168651	0.214838	0.0259685	0.214838
4790	ENSG00000187824	TMEM220	0.161756	0.439273	-0.943836	0.674558	1.36645	0.334899	0.126669	-0.0994262	0.176683	0.176683
13	ENSG00000117505	DR1	7.43437e-25	7.43895e-22	-0.943231	0.0916217	7.53946	0.185007	0.000569113	0.000236904	0.00502725	0.00502725
181	ENSG00000159461	AMFR	2.07493e-08	1.4912e-06	-0.943142	0.168249	6.43742	0.161345	0.00297952	0.0158923	0.00733619	0.0158923
819	ENSG00000103024	NME3	0.000412431	0.00655055	-0.94305	0.267002	4.48151	0.295518	0.0139574	0.00693677	0.0335692	0.0335692
99	ENSG00000130311	DDA1	2.16195e-11	2.84068e-09	-0.942797	0.140829	5.87806	0.172887	0.00280955	-0.00267361	0.0104122	0.0104122
2076	ENSG00000080573	COL5A3	0.0163301	0.102273	-0.942645	0.392531	4.17032	0.341671	0.0592857	-0.0382811	0.0434347	0.0434347
1069	ENSG00000253304	TMEM200B	0.00131321	0.0159797	-0.942585	0.293359	4.22216	0.261439	0.0156707	-0.0107759	0.0417024	0.0417024
2125	ENSG00000162194	LBHD1	0.0178174	0.109067	-0.941445	0.397336	3.45635	0.256882	0.0343563	0.0462683	0.0708942	0.0708942
167	ENSG00000130294	KIF1A	5.48537e-09	4.27268e-07	-0.941441	0.161434	5.79425	0.165048	0.0063403	0.00495491	0.0110337	0.0110337
2981	ENSG00000205578	POM121B	0.0504505	0.220148	-0.941027	0.481067	3.49044	0.239951	0.0848436	-0.0419718	0.06944	0.06944
2339	ENSG00000077943	ITGA8	0.0250258	0.139097	-0.940636	0.419739	3.49144	0.204076	0.0480561	-0.0344937	0.0693976	0.0693976
681	ENSG00000124574	ABCC10	0.000139653	0.00266755	-0.940509	0.246932	4.92141	0.18413	0.0100131	0.030637	0.0225884	0.030637
2505	ENSG00000102967	DHODH	0.0302416	0.156973	-0.940331	0.43395	3.95077	0.176281	0.0217056	0.103836	0.0511785	0.103836
2625	ENSG00000080644	CHRNA3	0.0355452	0.176141	-0.93891	0.446655	3.73725	0.229619	0.021503	0.111497	0.0593213	0.111497
374	ENSG00000158246	TENT5B	4.31046e-06	0.000150208	-0.938315	0.204167	4.99963	0.198319	0.00671692	0.0195151	0.0210725	0.0210725
2121	ENSG00000171121	KCNMB3	0.0175754	0.107789	-0.937797	0.394954	3.53378	0.344903	0.0363819	-0.0244722	0.0676107	0.0676107
8948	ENSG00000206299	TAP2	0.551689	0.801703	-0.937126	1.57439	5.05738	0.328951	1.63243	-1.29376	0.020039	0.020039
2134	ENSG00000171811	CFAP46	0.0181571	0.110678	-0.937119	0.396681	4.30729	0.248432	0.0158845	0.0890194	0.0389331	0.0890194
82	ENSG00000273562	NAP1L4	1.74343e-12	2.76568e-10	-0.936312	0.132742	6.51415	0.212431	0.00470289	-0.00355085	0.00704413	0.00704413
4585	ENSG00000113231	PDE8B	0.148313	0.420502	-0.935857	0.647421	3.50664	0.342395	0.0261182	0.253318	0.0687536	0.253318
1742	ENSG00000277276	OTUB2	0.00851134	0.0634804	-0.935392	0.355516	4.87046	0.204685	0.0606133	-0.0134413	0.0236479	0.0236479
2016	ENSG00000129932	DOHH	0.0146583	0.0945809	-0.93463	0.382933	4.76036	0.242175	0.0150142	0.0827443	0.0261326	0.0827443
344	ENSG00000146021	KLHL3	2.66226e-06	0.00010067	-0.934573	0.199045	5.0025	0.264908	0.00539321	0.00867011	0.0210193	0.0210193
242	ENSG00000181830	SLC35C1	2.76574e-07	1.48664e-05	-0.934106	0.181777	5.60994	0.145046	0.00939323	0.0109918	0.0126354	0.0126354
7767	ENSG00000186479	RGS7BP	0.429356	0.718899	-0.933703	1.18146	1.94767	0.572425	0.108982	0.821589	0.145347	0.821589
2324	ENSG00000288675	AP006621.6	0.0246724	0.137839	-0.933687	0.41562	3.6434	0.24679	0.0307059	0.084454	0.0630824	0.084454
12	ENSG00000169813	HNRNPF	6.38314e-26	6.91932e-23	-0.933536	0.0886674	8.98499	0.143295	0.000988878	-7.56472e-05	0.00425239	0.00425239
2608	ENSG00000235489	DBF4P1	0.034497	0.172062	-0.933033	0.441314	3.22923	0.280834	0.0489304	-0.0346311	0.0809084	0.0809084
1994	ENSG00000136546	SCN7A	0.0141611	0.0924228	-0.931463	0.379701	4.91175	0.377052	0.0181955	0.0779196	0.0227848	0.0779196
524	ENSG00000275793	RIMBP3	3.04533e-05	0.000755986	-0.931337	0.223339	5.21285	0.411664	0.012293	0.0209607	0.0175394	0.0209607
1465	ENSG00000142408	CACNG8	0.00448508	0.0398177	-0.930642	0.327476	6.05385	0.224711	0.00245269	0.069041	0.00926535	0.069041
775	ENSG00000184056	VPS33B	0.000304364	0.00510202	-0.929959	0.257495	5.76149	0.141059	0.0329098	-0.0197098	0.0112928	0.0112928
1086	ENSG00000175787	ZNF169	0.00140803	0.0168497	-0.927929	0.290614	4.64358	0.208466	0.0272497	-0.0115389	0.0290545	0.0290545
2052	ENSG00000143801	PSEN2	0.0157116	0.0995984	-0.927855	0.384118	5.89032	0.21793	0.0132725	0.0850918	0.0103259	0.0850918
584	ENSG00000155816	FMN2	6.0783e-05	0.00135388	-0.927649	0.231348	6.23315	0.279494	0.00552189	0.0301594	0.00826642	0.0301594
3236	ENSG00000187486	KCNJ11	0.0628664	0.252709	-0.926762	0.498223	2.91002	0.186789	0.0696243	0.0453457	0.0958596	0.0958596
5471	ENSG00000161681	SHANK1	0.216666	0.515057	-0.926115	0.749623	5.61345	0.297776	0.0173732	0.357249	0.0126012	0.357249
3377	ENSG00000101230	ISM1	0.070426	0.271198	-0.924833	0.511194	3.70754	0.275675	0.0237092	0.150504	0.0605002	0.150504
67	ENSG00000163681	SLMAP	1.46581e-13	2.84586e-11	-0.922696	0.124854	7.59021	0.120406	0.00541047	0.00387689	0.00498181	0.00498181
5218	ENSG00000142920	AZIN2	0.194204	0.484132	-0.922284	0.710409	4.19443	0.263397	0.0258686	0.310585	0.0426243	0.310585
3129	ENSG00000049246	PER3	0.0576587	0.239793	-0.922253	0.485835	4.55818	0.247833	0.0131105	0.144247	0.0313702	0.144247
788	ENSG00000187672	ERC2	0.00032832	0.00541978	-0.922021	0.256697	5.21869	0.134656	0.0105665	0.0333624	0.0174519	0.0333624
326	ENSG00000274779	NOMO1	1.58e-06	6.30451e-05	-0.920846	0.191809	7.7331	0.230679	0.00426085	0.0202664	0.00486221	0.0202664
3224	ENSG00000100003	SEC14L2	0.0622618	0.25121	-0.920795	0.493876	3.4825	0.225876	0.0360812	0.126528	0.0697774	0.126528
2696	ENSG00000186409	CCDC30	0.0381271	0.18396	-0.920156	0.443773	5.42333	0.262083	0.0204148	0.110875	0.0146783	0.110875
61	ENSG00000282092	MED16	6.20463e-14	1.32311e-11	-0.919963	0.122601	7.01824	0.177148	0.00428931	-0.00249603	0.00573144	0.00573144
3772	ENSG00000237840	FAM21FP	0.09291	0.320406	-0.919955	0.547513	3.06554	0.284418	0.041348	0.158499	0.0884561	0.158499
1831	ENSG00000120156	TEK	0.0103699	0.0736306	-0.919276	0.358638	3.73688	0.195427	0.0264114	0.00241248	0.0593359	0.0593359
1566	ENSG00000153558	FBXL2	0.00595018	0.0494378	-0.918951	0.334102	3.8285	0.150341	0.0186462	0.0205893	0.0557696	0.0557696
2013	ENSG00000115896	PLCL1	0.0145995	0.0943418	-0.918384	0.376053	4.50204	0.265481	0.0141038	0.0801737	0.0329697	0.0801737
3751	ENSG00000105971	CAV2	0.0912562	0.316465	-0.918165	0.543676	4.1911	0.223473	0.0285576	0.168498	0.0427357	0.168498
202	ENSG00000107651	SEC23IP	5.29549e-08	3.41008e-06	-0.917977	0.168712	5.61007	0.153266	0.00634177	0.00316793	0.012634	0.012634
1082	ENSG00000041982	TNC	0.00138009	0.0165917	-0.917625	0.286867	5.72183	0.14852	0.0266478	0.0282139	0.0116201	0.0282139
2645	ENSG00000162849	KIF26B	0.0364264	0.179261	-0.917035	0.438325	4.89895	0.743452	0.105037	-0.0800276	0.0230484	0.0230484
4663	ENSG00000163347	CLDN1	0.154443	0.430841	-0.916454	0.643572	3.46494	0.30462	0.0400564	0.236067	0.0705266	0.236067
734	ENSG00000082512	TRAF5	0.000224168	0.00397272	-0.915288	0.248039	5.44009	0.226286	0.0265393	0.0072354	0.0144762	0.0144762
2003	ENSG00000105808	RASA4	0.0143897	0.0934035	-0.915248	0.37397	5.72311	0.334095	0.00782154	0.0854139	0.0116093	0.0854139
780	ENSG00000285007	REC8	0.000309212	0.00515671	-0.915078	0.253663	4.79651	0.165903	0.017609	0.00839456	0.0252875	0.0252875
87	ENSG00000197498	RPF2	3.48544e-12	5.21134e-10	-0.914607	0.131473	6.72835	0.240119	0.00513873	-0.00492477	0.00638471	0.00638471
1245	ENSG00000106785	TRIM14	0.00241735	0.0252569	-0.914566	0.301489	4.02142	0.265706	0.0119816	0.0374831	0.0486154	0.0486154
2906	ENSG00000232587	EEF1A1P3	0.0470745	0.210385	-0.914243	0.46043	3.0694	0.362651	0.0530552	0.0338518	0.0882752	0.0882752
1533	ENSG00000249471	ZNF324B	0.00545678	0.0463026	-0.912964	0.328551	3.81218	0.241566	0.0155671	0.0295986	0.0563969	0.0563969
1341	ENSG00000102466	FGF14	0.00325007	0.0315264	-0.91296	0.31021	6.44951	0.192034	0.0307497	0.0334037	0.00728809	0.0334037
1250	ENSG00000171385	KCND3	0.00246533	0.0256552	-0.912926	0.301538	5.60328	0.186063	0.00621573	0.0544011	0.0127005	0.0544011
1423	ENSG00000112304	ACOT13	0.00402693	0.0368112	-0.912902	0.317416	7.20327	0.239985	0.0116822	0.0554863	0.00541356	0.0554863
2789	ENSG00000221955	SLC12A8	0.0417623	0.194819	-0.912851	0.448381	3.67007	0.232045	0.0241716	0.109859	0.0620027	0.109859
1691	ENSG00000164220	F2RL2	0.00770744	0.0592894	-0.912298	0.342374	4.09094	0.132976	0.0319876	0.0162371	0.0461591	0.0461591
1125	ENSG00000099999	RNF215	0.00162068	0.0187227	-0.911975	0.289318	4.22384	0.13472	0.0141564	0.0137022	0.0416468	0.0416468
1466	ENSG00000182389	CACNB4	0.00448745	0.0398177	-0.911702	0.32083	5.73683	0.310627	0.00803801	0.0605834	0.0114945	0.0605834
5748	ENSG00000256340	ABCC6P1	0.239537	0.542083	-0.911608	0.775081	3.48864	0.371863	0.0421676	0.358332	0.0695164	0.358332
4621	ENSG00000131620	ANO1	0.151387	0.426278	-0.910697	0.634786	2.28447	0.220485	0.141157	-0.0606192	0.127478	0.127478
60	ENSG00000163812	ZDHHC3	5.47765e-14	1.18755e-11	-0.910164	0.121032	6.82489	0.133014	0.00260511	0.0071608	0.00614496	0.0071608
162	ENSG00000143156	NME7	3.97699e-09	3.19337e-07	-0.909962	0.15462	6.22568	0.137087	0.00763361	0.0058337	0.00830465	0.00830465
159	ENSG00000005882	PDK2	3.58577e-09	2.93357e-07	-0.909579	0.154107	5.61791	0.119807	0.00327465	0.0084099	0.012558	0.012558
2467	ENSG00000128394	APOBEC3F	0.028872	0.152175	-0.909398	0.416157	3.37402	0.209034	0.0409979	0.0556174	0.0744597	0.0744597
4526	ENSG00000023572	GLRX2	0.145105	0.417238	-0.909267	0.624049	5.40015	0.770658	0.0185103	0.241115	0.0149641	0.241115
1413	ENSG00000158555	GDPD5	0.00390404	0.0359404	-0.905966	0.313938	4.83753	0.147597	0.0235797	0.0421249	0.0243633	0.0421249
93	ENSG00000188026	RILPL1	7.90841e-12	1.10616e-09	-0.905393	0.132364	6.60585	0.143885	0.00494376	-0.00177183	0.00673632	0.00673632
2690	ENSG00000107611	CUBN	0.0380137	0.183618	-0.90521	0.436308	3.68452	0.380201	0.0654884	0.0398029	0.0614211	0.0614211
2554	ENSG00000267127	AC090360.1	0.0318772	0.162318	-0.905164	0.421801	3.41524	0.43306	0.0459458	-0.0391786	0.0726651	0.0726651
3136	ENSG00000187475	H1-6	0.0579002	0.240108	-0.904613	0.477003	2.93422	0.15676	0.0569943	0.0389552	0.0946935	0.0946935
2090	ENSG00000166839	ANKDD1A	0.0166621	0.103664	-0.90456	0.377832	3.68597	0.354703	0.0338086	-0.0332645	0.0613627	0.0613627
2178	ENSG00000146122	DAAM2	0.0195163	0.11656	-0.903766	0.386966	5.5399	0.294349	0.00393109	0.0958974	0.0133491	0.0958974
1292	ENSG00000173875	ZNF791	0.00277922	0.0279815	-0.903455	0.302042	4.84267	0.164454	0.0122052	0.0486144	0.0242501	0.0486144
624	ENSG00000154856	APCDD1	8.97025e-05	0.00186995	-0.903386	0.230639	5.02482	0.116011	0.0148503	-0.0095525	0.0206127	0.0206127
842	ENSG00000140025	EFCAB11	0.000462251	0.00714129	-0.903357	0.257975	4.78207	0.245828	0.0187454	0.00922207	0.0256219	0.0256219
2351	ENSG00000163520	FBLN2	0.0253222	0.140107	-0.903164	0.403838	3.18138	0.209394	0.0256356	0.000294343	0.0830876	0.0830876
2402	ENSG00000149599	DUSP15	0.0267815	0.144935	-0.902822	0.407652	4.40244	0.274674	0.0164341	0.0943526	0.0359456	0.0943526
3486	ENSG00000262911	DNAJC28	0.0761171	0.283968	-0.90197	0.508532	3.3452	0.351486	0.0966777	0.0425194	0.0757253	0.0757253
349	ENSG00000105397	TYK2	2.97557e-06	0.000110906	-0.90172	0.192985	5.32503	0.113441	0.00888874	-0.00701267	0.01594	0.01594
1738	ENSG00000242802	AP5Z1	0.00844236	0.0631208	-0.901523	0.342284	5.59214	0.236654	0.0121687	0.0659368	0.0128108	0.0659368
1788	ENSG00000134070	IRAK2	0.00942167	0.0685442	-0.900564	0.346856	3.82375	0.231359	0.0242542	-0.0119568	0.0559518	0.0559518
2269	ENSG00000133401	PDZD2	0.0223727	0.128234	-0.900455	0.394248	3.06015	0.265095	0.014912	-0.00398989	0.0887092	0.0887092
30	ENSG00000035928	RFC1	3.99115e-19	1.73056e-16	-0.900406	0.100748	7.17453	0.150548	0.00131008	-0.000761794	0.00545668	0.00545668
362	ENSG00000011465	DCN	3.57003e-06	0.000128284	-0.900101	0.194198	5.22355	0.127919	0.00776247	0.0119972	0.0173794	0.0173794
198	ENSG00000184144	CNTN2	4.17031e-08	2.73977e-06	-0.899952	0.16412	6.90467	0.119446	0.00642664	0.0115304	0.0059656	0.0115304
4883	ENSG00000213453	FTH1P3	0.168907	0.449958	-0.899709	0.65399	2.86786	0.324412	0.0688194	0.216316	0.0979027	0.216316
2674	ENSG00000183691	NOG	0.0374234	0.182051	-0.899102	0.432029	4.02663	0.276065	0.020655	0.103778	0.0484292	0.103778
1383	ENSG00000274349	ZNF658	0.00360657	0.0339221	-0.897984	0.308515	4.49934	0.248001	0.0304062	-0.0213796	0.0330481	0.0330481
3445	ENSG00000275365	MMP11	0.0738927	0.278853	-0.897582	0.502206	4.25123	0.15215	0.127394	-0.0449252	0.0407473	0.0407473
272	ENSG00000123545	NDUFAF4	5.39043e-07	2.5668e-05	-0.896217	0.178819	5.88558	0.215692	0.0035618	0.0177557	0.0103591	0.0177557
1201	ENSG00000120549	KIAA1217	0.00209994	0.0226689	-0.896144	0.29136	6.11349	0.138985	0.0201889	0.036405	0.00891439	0.036405
4237	ENSG00000168702	LRP1B	0.123229	0.378325	-0.894481	0.580319	3.15187	0.411512	0.0790261	0.145488	0.084443	0.145488
95	ENSG00000105171	POP4	9.65114e-12	1.3215e-09	-0.89376	0.131211	6.14185	0.14696	0.00272362	0.000730181	0.00875397	0.00875397
1408	ENSG00000186496	ZNF396	0.00384181	0.0354679	-0.8935	0.309077	4.27915	0.220267	0.0186576	0.0450282	0.0398393	0.0450282
3827	ENSG00000283302	C13orf46	0.0960089	0.326257	-0.892623	0.536265	2.73563	0.90683	0.0873167	-0.0629894	0.104404	0.104404
1035	ENSG00000103227	LMF1	0.00112291	0.0141128	-0.892254	0.273885	4.66233	0.177014	0.0214425	0.0202447	0.028566	0.028566
690	ENSG00000131941	RHPN2	0.000154082	0.00290477	-0.891881	0.235673	4.69321	0.185589	0.00925037	0.0258297	0.0277776	0.0277776
1892	ENSG00000188542	DUSP28	0.0115528	0.0794286	-0.891812	0.353121	4.01547	0.235276	0.0343004	0.0205555	0.048829	0.048829
3396	ENSG00000163513	TGFBR2	0.070986	0.27198	-0.89104	0.493496	5.42452	0.204417	0.0472177	0.115141	0.0146639	0.115141
2913	ENSG00000116977	LGALS8	0.0472335	0.210921	-0.890851	0.448972	4.60503	0.176958	0.0157256	0.118658	0.0300818	0.118658
32	ENSG00000085224	ATRX	1.02882e-18	4.18215e-16	-0.890848	0.100867	7.29796	0.154199	0.00149777	0.000374972	0.00528495	0.00528495
1794	ENSG00000161558	TMEM143	0.00955657	0.0692214	-0.890791	0.343739	3.89978	0.159789	0.0257016	0.0209364	0.0530693	0.0530693
1064	ENSG00000072786	STK10	0.00129459	0.0158271	-0.890454	0.276781	4.35576	0.150432	0.0136766	-0.00865487	0.0373954	0.0373954
125	ENSG00000173674	EIF1AX	4.21266e-10	4.38386e-08	-0.890084	0.142506	8.65352	0.14876	0.00130345	0.0122352	0.00434076	0.0122352
2250	ENSG00000278212	AC134878.2	0.0216631	0.125241	-0.889733	0.387477	3.56004	0.241267	0.0335792	-0.0215077	0.0665129	0.0665129
2395	ENSG00000112659	CUL9	0.0265687	0.144303	-0.889298	0.400983	4.89338	0.27115	0.0102936	0.0968979	0.0231641	0.0968979
27	ENSG00000196712	NF1	1.4321e-19	6.89954e-17	-0.889275	0.0982644	7.91485	0.213776	0.00171288	0.00247715	0.00472439	0.00472439
866	ENSG00000079691	CARMIL1	0.000497668	0.00747536	-0.889007	0.255314	4.94423	0.177606	0.0213246	0.0114228	0.0221323	0.0221323
2175	ENSG00000127124	HIVEP3	0.0193753	0.115878	-0.888563	0.380015	4.57878	0.227389	0.011574	0.0847006	0.0307982	0.0847006
1985	ENSG00000167637	ZNF283	0.0140226	0.0918919	-0.888015	0.361469	3.47074	0.261836	0.0168278	0.0449925	0.0702786	0.0702786
1983	ENSG00000066248	NGEF	0.0139542	0.091536	-0.887798	0.361122	3.74729	0.163266	0.0280144	-0.0241683	0.058925	0.058925
3034	ENSG00000180834	MAP6D1	0.0527626	0.226215	-0.88707	0.457994	4.12663	0.200975	0.0158724	0.123967	0.0449233	0.123967
52	ENSG00000167005	NUDT21	3.87353e-15	9.68979e-13	-0.886806	0.11284	7.69199	0.171366	0.000543704	0.00794489	0.00489575	0.00794489
1663	ENSG00000132749	TESMIN	0.00733256	0.0573554	-0.886576	0.330645	4.27459	0.14887	0.0258688	0.0470155	0.039987	0.0470155
621	ENSG00000100036	SLC35E4	8.7649e-05	0.00183377	-0.886416	0.225985	4.81085	0.213989	0.00908568	-0.00102274	0.0249603	0.0249603
2435	ENSG00000275099	GGNBP2	0.0276826	0.147822	-0.886187	0.402491	7.01349	0.157342	0.0143309	0.0936685	0.00574085	0.0936685
1284	ENSG00000155085	AK9	0.00271089	0.0274636	-0.886006	0.295458	5.52128	0.186072	0.0088893	0.0493078	0.0135494	0.0493078
1778	ENSG00000050820	BCAR1	0.0092405	0.0676043	-0.885215	0.340072	4.73762	0.247864	0.0504204	0.0158112	0.0266788	0.0266788
2176	ENSG00000155897	ADCY8	0.0194633	0.11635	-0.885053	0.378788	3.8526	0.20434	0.0408045	-0.00892084	0.0548492	0.0548492
3052	ENSG00000188312	CENPP	0.0533946	0.227574	-0.884432	0.457848	6.50064	0.483629	0.0134996	0.12625	0.00709325	0.12625
696	ENSG00000169490	TM2D2	0.00016823	0.00314416	-0.884349	0.235043	5.18927	0.138015	0.018933	-0.0155327	0.0178973	0.0178973
3462	ENSG00000152208	GRID2	0.0747751	0.280876	-0.884111	0.496179	2.6954	0.309226	0.0577207	-0.0116583	0.106408	0.106408
3713	ENSG00000204869	IGFL4	0.0892421	0.313086	-0.88403	0.520198	2.2423	0.450632	0.0507116	0.0451936	0.129692	0.129692
843	ENSG00000160199	PKNOX1	0.000462872	0.0071424	-0.883956	0.25246	4.93106	0.13248	0.0200967	-0.00574062	0.0223939	0.0223939
3302	ENSG00000266524	GDF10	0.0662974	0.261036	-0.883637	0.481177	4.53552	0.200898	0.0112254	0.143129	0.0320085	0.143129
401	ENSG00000140526	ABHD2	5.97493e-06	0.00019382	-0.883423	0.195133	5.30015	0.142232	0.00910477	0.0159206	0.0162799	0.0162799
2541	ENSG00000197320	AC060834.1	0.0316349	0.161692	-0.883115	0.410944	3.4033	0.400226	0.0394004	0.0724831	0.0731828	0.0731828
745	ENSG00000161082	CELF5	0.000246341	0.00430121	-0.88222	0.240647	4.98911	0.123506	0.0160926	0.0225147	0.0212686	0.0225147
464	ENSG00000174607	UGT8	1.29898e-05	0.000364162	-0.881842	0.202245	5.41704	0.213916	0.00759836	0.0196702	0.0147553	0.0196702
2441	ENSG00000127561	SYNGR3	0.0278652	0.148493	-0.88179	0.400963	4.28355	0.183875	0.0323317	0.0748492	0.0396969	0.0748492
275	ENSG00000059122	FLYWCH1	5.63395e-07	2.66496e-05	-0.881756	0.176233	5.37319	0.116144	0.00539979	0.00017615	0.0153055	0.0153055
1787	ENSG00000274352	ZNF707	0.00940648	0.068472	-0.881523	0.33945	4.32706	0.181828	0.0160405	0.060777	0.0383022	0.060777
4361	ENSG00000057657	PRDM1	0.132196	0.394314	-0.880724	0.585005	5.59809	0.219968	0.0262112	0.201943	0.0127517	0.201943
724	ENSG00000284454	NPIPB3	0.00020693	0.00371789	-0.880347	0.237264	6.63996	0.247022	0.0125968	0.0249328	0.00663221	0.0249328
2532	ENSG00000050344	NFE2L3	0.0312427	0.160507	-0.880274	0.408675	4.02436	0.255239	0.0628334	-0.0505226	0.0485103	0.0485103
72	ENSG00000116199	FAM20B	5.51354e-13	9.96113e-11	-0.879966	0.122014	7.89057	0.110983	0.00518323	-0.00076345	0.00474173	0.00474173
633	ENSG00000137824	RMDN3	9.69043e-05	0.00198802	-0.879789	0.22569	5.39748	0.151082	0.00883171	0.0251256	0.0149975	0.0251256
4446	ENSG00000226721	EEF1DP2	0.139516	0.408194	-0.878952	0.594853	2.78113	0.294616	0.0638509	0.172049	0.102152	0.172049
2775	ENSG00000138185	ENTPD1	0.0412994	0.193594	-0.878626	0.430591	3.48424	0.467367	0.0539023	-0.0288141	0.0697035	0.0697035
5162	ENSG00000216809	AL589993.1	0.189624	0.477843	-0.878383	0.669656	3.44657	0.450484	0.0335107	0.265449	0.0713137	0.265449
4859	ENSG00000183979	NPB	0.166747	0.44652	-0.877967	0.634951	3.78212	0.268041	0.0533435	0.215432	0.0575616	0.215432
1331	ENSG00000162975	KCNF1	0.00317209	0.0310011	-0.877604	0.297437	4.17663	0.175832	0.0157577	-0.0114193	0.0432216	0.0432216
1881	ENSG00000197852	INKA2	0.0112089	0.0775147	-0.876838	0.34574	4.35227	0.221009	0.0139104	0.0657804	0.0375049	0.0657804
5211	ENSG00000196110	ZNF699	0.193556	0.483166	-0.876624	0.674259	4.40287	0.308557	0.0637005	0.239383	0.0359324	0.239383
1952	ENSG00000119599	DCAF4	0.0130613	0.0870395	-0.87585	0.352867	4.25907	0.135722	0.0235371	0.0594731	0.0404914	0.0594731
2147	ENSG00000185442	FAM174B	0.0184798	0.111963	-0.874639	0.371261	3.82455	0.308204	0.0359686	0.0213563	0.0559212	0.0559212
2168	ENSG00000166377	ATP9B	0.0190839	0.114451	-0.873563	0.372699	5.47121	0.240735	0.0043229	0.0882799	0.0141108	0.0882799
506	ENSG00000160226	CFAP410	2.14305e-05	0.000550924	-0.873407	0.205535	5.34448	0.213054	0.012483	0.010934	0.0156799	0.0156799
376	ENSG00000068615	REEP1	4.38762e-06	0.000151793	-0.872614	0.190024	5.72442	0.139938	0.0124745	-0.000486007	0.0115983	0.0115983
3085	ENSG00000164128	NPY1R	0.0552966	0.233232	-0.872095	0.455036	2.71558	0.229783	0.0326375	0.0803179	0.105401	0.105401
1819	ENSG00000185986	SDHAP3	0.0100677	0.0719961	-0.87188	0.338792	3.89626	0.203774	0.0233189	-0.0175945	0.0532011	0.0532011
5697	ENSG00000178809	TRIM73	0.235421	0.537549	-0.871451	0.734466	4.72035	0.464755	0.0416586	0.317968	0.027101	0.317968
330	ENSG00000140497	SCAMP2	1.68075e-06	6.60696e-05	-0.870274	0.181745	6.12666	0.137406	0.005701	0.0163197	0.00883938	0.0163197
46	ENSG00000213853	EMP2	2.13752e-15	6.04454e-13	-0.869509	0.109605	7.88734	0.149647	0.00307337	0.00493551	0.00474407	0.00493551
2301	ENSG00000184347	SLIT3	0.0236512	0.133705	-0.868628	0.383882	5.80221	0.17244	0.0240506	0.0741929	0.0109721	0.0741929
161	ENSG00000108039	XPNPEP1	3.91244e-09	3.16106e-07	-0.868305	0.147474	6.10647	0.129315	0.0055443	-0.00126	0.00895475	0.00895475
5699	ENSG00000204851	PNMA8B	0.235923	0.538419	-0.867933	0.732285	4.6543	0.31757	0.0205782	0.336916	0.0287743	0.336916
637	ENSG00000183023	SLC8A1	9.94357e-05	0.00203055	-0.866746	0.222701	5.03688	0.107876	0.0126664	-0.00106974	0.0203975	0.0203975
4092	ENSG00000154874	CCDC144B	0.113175	0.359771	-0.866741	0.547157	3.06023	0.232234	0.088993	0.110594	0.0887055	0.110594
3204	ENSG00000149609	C20orf144	0.0613285	0.248989	-0.866609	0.46315	2.9291	0.399841	0.0480656	-0.0130958	0.0949397	0.0949397
466	ENSG00000149476	TKFC	1.37241e-05	0.000382752	-0.866304	0.199231	5.06185	0.114086	0.00650014	0.0138083	0.019962	0.019962
855	ENSG00000153976	HS3ST3A1	0.000476325	0.00725207	-0.865211	0.247647	7.39897	0.118311	0.00632289	0.0345631	0.00516694	0.0345631
659	ENSG00000284227	DCHS2	0.000122289	0.00241132	-0.864455	0.225031	4.83976	0.112124	0.00944529	0.00920139	0.024314	0.024314
2936	ENSG00000034533	ASTE1	0.0483771	0.214336	-0.863635	0.437496	2.90559	0.172944	0.0315282	-0.0109436	0.0960736	0.0960736
79	ENSG00000198589	LRBA	1.21699e-12	2.00387e-10	-0.862946	0.121483	7.66778	0.128743	0.00492299	-0.0040496	0.00491576	0.00491576
5146	ENSG00000120645	IQSEC3	0.188994	0.47681	-0.862857	0.656884	1.71614	0.193131	0.129859	0.0199335	0.157805	0.157805
2272	ENSG00000146151	HMGCLL1	0.0224342	0.128444	-0.859937	0.376681	3.69486	0.317335	0.0335857	0.0403515	0.0610065	0.0610065
2065	ENSG00000181035	SLC25A42	0.0160534	0.101125	-0.859851	0.357126	4.07752	0.149943	0.0111604	0.0738654	0.0466282	0.0738654
413	ENSG00000133835	HSD17B4	7.24039e-06	0.000227607	-0.859251	0.191519	7.75805	0.147939	0.00758397	0.0168691	0.00484219	0.0168691
44	ENSG00000227402	SLC39A7	9.31078e-16	2.75261e-13	-0.85817	0.106796	7.3418	0.122798	0.00237198	-0.00153628	0.00523157	0.00523157
3879	ENSG00000169840	GSX1	0.0991447	0.332252	-0.857808	0.520194	3.73006	0.227837	0.0269878	0.153414	0.0596053	0.153414
375	ENSG00000091157	WDR7	4.383e-06	0.000151793	-0.857787	0.186786	5.57331	0.111966	0.0102586	0.00260079	0.0130008	0.0130008
321	ENSG00000103356	EARS2	1.45309e-06	5.88841e-05	-0.856602	0.177808	5.35901	0.116471	0.00558788	0.00596501	0.0154891	0.0154891
2691	ENSG00000172159	FRMD3	0.0379453	0.183618	-0.856462	0.412664	3.16194	0.232306	0.0295483	-0.00334863	0.0839795	0.0839795
144	ENSG00000152219	ARL14EP	1.8622e-09	1.68219e-07	-0.855616	0.14238	6.6018	0.121993	0.00676565	-0.00254244	0.00674901	0.00674901
7396	ENSG00000205592	MUC19	0.390664	0.687167	-0.855336	0.996415	1.67689	1.6144	0.163922	0.497973	0.159924	0.497973
16	ENSG00000144749	LRIG1	9.1485e-23	7.00022e-20	-0.855279	0.0870873	8.22864	0.158991	0.000343494	0.00471264	0.00452828	0.00471264
520	ENSG00000104870	FCGRT	2.87899e-05	0.00072019	-0.854743	0.204345	5.48859	0.124674	0.00567116	0.0221669	0.0139122	0.0221669
1010	ENSG00000135482	ZC3H10	0.000978931	0.0125943	-0.854694	0.259272	4.45857	0.230943	0.0105669	0.0135895	0.0342477	0.0342477
2462	ENSG00000023171	GRAMD1B	0.0287099	0.151689	-0.853536	0.390197	6.19903	0.200861	0.0132871	0.0882156	0.00844349	0.0882156
2241	ENSG00000125046	SSUH2	0.021403	0.124209	-0.853357	0.370896	3.71598	0.164367	0.0315451	-0.0101224	0.060164	0.060164
4080	ENSG00000125414	MYH2	0.112105	0.357418	-0.853036	0.536905	3.05581	0.239711	0.103265	0.00654694	0.0889128	0.0889128
3586	ENSG00000259207	ITGB3	0.0820507	0.297634	-0.852937	0.490501	3.33176	0.399192	0.0840752	-0.0185587	0.076319	0.076319
1833	ENSG00000188613	NANOS1	0.0104168	0.0738833	-0.85262	0.332837	4.96254	0.222235	0.022994	0.0508595	0.0217745	0.0508595
7809	ENSG00000106688	SLC1A1	0.434455	0.723242	-0.852421	1.09062	1.68915	0.502928	0.0729491	0.720023	0.159262	0.720023
1559	ENSG00000158186	MRAS	0.00589355	0.0491746	-0.851588	0.309258	4.88796	0.119448	0.0404828	-0.0331469	0.0232776	0.0232776
4679	ENSG00000178773	CPNE7	0.155587	0.432464	-0.851218	0.599419	1.91569	0.182064	0.0924732	0.0595509	0.147063	0.147063
1695	ENSG00000172458	IL17D	0.00780421	0.0598921	-0.851207	0.319952	4.24162	0.174307	0.0271844	0.0369935	0.0410616	0.0410616
1814	ENSG00000112576	CCND3	0.0100117	0.0717561	-0.851061	0.330454	4.56864	0.298409	0.0101384	0.0626617	0.0310788	0.0626617
1490	ENSG00000276128	AL591441.1	0.00491088	0.0428443	-0.850941	0.302522	4.586	0.189817	0.0304133	-0.0273661	0.0305998	0.0305998
1128	ENSG00000172375	C2CD2L	0.00163797	0.018889	-0.849494	0.269761	4.53039	0.119772	0.0144272	0.0340868	0.0321546	0.0340868
3013	ENSG00000075426	FOSL2	0.0515583	0.222592	-0.849308	0.436258	4.85698	0.203984	0.0277672	0.0991133	0.023938	0.0991133
37	ENSG00000143195	ILDR2	1.75396e-17	6.16637e-15	-0.849223	0.0998026	7.60108	0.153933	0.00166804	0.000106387	0.00497234	0.00497234
[truncated: 11,827 more rows]

## Sheet: Supplementary_table03
	target_id	ext_gene	pval	qval	b	se_b	mean_obs	var_obs	tech_var	sigma_sq	smooth_sigma_sq	final_sigma_sq
[truncated: 13,418 more rows]

[truncated: 15 more sheets: Supplementary_table04, Supplementary_table05, Supplementary_table06, Supplementary_table07, Supplementary_table08, Supplementary_table09, Supplementary_table10, Supplementary_table11, Supplementary_table12, Supplementary_table13, Supplementary_table14, Supplementary_table15, Supplementary_table16, Supplementary_table17, Supplementary_table18]
